# Supplementary material for: Dietary Habits and Lifestyle During Coronavirus Pandemic Lockdown: Experience From Lebanon
Source: Front Nutr. 2021 Aug 30;8:730425. doi: 10.3389/fnut.2021.730425 (PMC8435593; doi:10.3389/fnut.2021.730425)
Supplement: Supplementary file 1 [file Data_Sheet_1.XLSX]

## Sheet: Lebanon-COVID19 data
Gender	AgeGroup	City	Marital	Kids	Education	Employment	Work.home	Health	Q1.Authorities	Q1.Media	Q1.Prof	Q1.TV	Q1.Newspaper	Q1.Family	Q2.Authorities	Q2.Media	Q2.Prof	Q2.TV	Q2.Newspaper	Q2.Family	Choices.before	Choices.during	Intake.change	Q4.Homemade	Q4.frozen	Q4.Fastfood	Q4.Rest	Q4.Healthy	Q5.Homemade	Q5.Frozen	Q5.Fastfood	Q5.Rest	Q5.Healthy	Meals.No.Before	Meals.No.during	Breakfast.before	Breakfast.during	Skip.before	Skip.during	Water.before	Water.during	Fruits	Vegetable	Milk	Meat	Carbs	Sweets	Salted.Foods	Coffee.Tea
1	3	2	2	1	5	3	2	2	0	0	1	0	0	0	0	0	0	0	0	1	3	4	3	0	0	0	1	0	1	0	0	0	0	2	1	1	1	1	1	3	3	1	2	3	3	2	3	1	3
1	2	2	2	2	4	1	2	1	0	0	0	0	0	1	0	0	0	0	0	1	7	6	1	1	0	0	0	0	1	0	0	0	0	2	1	1	1	1	2	1	1	2	3	3	3	3	1	2	3
1	3	2	1	3	3	2	1	4	0	1	0	0	0	0	0	1	0	1	0	1	5	8	1	1	0	1	1	0	1	1	1	0	0	2	3	1	2	2	1	1	1	2	2	2	3	3	3	3	3
1	4	2	3	3	2	6	2	3	0	0	0	1	1	1	0	0	0	1	1	1	3	8	3	0	0	0	0	1	1	0	0	0	0	2	3	1	2	1	2	2	1	1	2	3	2	2	3	2	3
1	3	2	1	3	4	1	2	1	1	1	1	0	0	0	1	1	1	0	0	0	5	2	2	1	0	0	0	0	1	0	0	0	0	3	3	1	1	2	2	3	3	2	3	3	2	2	2	2	3
1	2	2	2	1	4	3	2	2	0	1	0	0	0	1	0	1	0	0	0	1	7	7	3	1	0	0	0	0	1	0	0	0	0	2	2	2	2	2	2	1	1	1	1	1	1	1	1	1	1
1	4	2	1	3	2	2	1	4	0	0	1	1	0	0	0	0	1	1	0	0	2	4	1	1	0	0	0	0	1	0	0	0	0	1	2	1	1	1	1	3	3	1	1	1	1	1	1	1	1
1	2	2	2	2	5	1	2	2	1	1	1	1	0	0	1	1	1	0	0	1	7	5	3	0	0	1	1	0	1	1	0	0	0	2	2	2	2	1	1	1	1	1	2	1	2	2	1	2	3
1	2	2	2	1	3	3	3	3	0	1	0	0	0	0	0	1	0	0	0	0	6	6	2	1	0	1	0	0	1	0	0	0	0	2	2	1	1	1	1	3	3	1	3	0	2	2	2	1	2
1	3	2	2	1	5	1	1	2	0	1	1	0	0	0	0	1	1	0	0	0	3	3	3	1	0	0	0	0	1	0	0	0	0	2	2	1	2	1	2	1	2	1	1	1	1	1	1	1	1
1	1	2	2	1	5	1	2	4	0	1	1	1	0	0	0	1	0	0	0	0	6	8	2	1	0	0	0	0	0	0	1	0	0	1	1	2	2	1	1	1	3	1	3	2	2	2	2	1	3
1	4	2	2	2	5	6	1	3	1	0	0	0	1	0	1	0	0	0	0	0	5	3	1	1	0	0	0	0	1	0	0	0	0	2	2	1	1	2	2	2	2	2	2	3	1	2	1	2	1
1	4	2	1	3	4	3	2	3	0	1	0	0	0	0	0	0	1	0	0	0	1	4	3	1	0	0	0	0	1	0	0	0	0	2	2	1	1	1	2	3	3	2	3	3	2	1	1	1	2
1	1	1	2	2	4	5	1	3	0	1	0	0	0	1	1	0	0	0	0	1	2	2	3	1	0	0	0	0	1	0	0	0	0	2	1	1	2	2	1	1	1	0	1	2	2	2	1	3	2
1	3	2	1	3	3	3	2	2	0	1	1	1	0	1	0	1	1	0	0	0	8	8	1	0	0	1	0	1	1	0	0	0	0	1	2	1	1	1	2	1	1	2	2	2	3	3	2	2	3
1	2	2	2	2	5	1	2	2	1	0	0	1	0	0	1	1	1	0	0	0	4	6	1	1	0	0	0	0	1	0	0	0	0	2	2	1	2	2	1	2	1	1	1	2	2	3	3	1	3
1	3	1	2	2	5	1	1	2	0	1	0	0	0	0	0	1	0	0	0	1	4	2	3	1	0	0	0	0	1	0	0	0	0	2	2	1	1	2	2	2	3	0	1	2	1	1	2	0	2
1	3	1	1	3	5	1	2	1	0	1	0	1	0	0	0	1	0	1	0	0	5	5	1	1	0	0	0	0	1	0	0	0	0	2	2	1	1	1	2	2	3	1	1	1	1	1	1	1	1
1	4	2	1	3	4	1	2	2	0	1	0	0	1	0	0	1	0	0	0	0	5	5	1	0	0	0	1	0	1	0	0	0	0	2	2	1	1	2	2	1	1	2	3	3	3	3	2	2	3
1	2	4	1	4	3	3	2	3	0	0	1	0	0	0	0	1	0	0	0	0	2	6	1	1	0	0	0	0	1	0	0	0	0	2	2	1	1	2	2	2	2	3	3	2	3	3	0	1	0
2	3	4	2	1	5	6	1	2	0	1	0	0	0	0	0	1	0	0	0	0	3	3	3	1	0	0	0	0	1	0	0	0	0	2	2	1	1	2	2	2	3	3	3	2	1	3	1	1	2
1	2	2	1	3	5	1	1	2	1	0	1	0	0	0	0	1	0	0	0	0	6	7	1	1	0	0	0	0	1	0	0	0	0	2	3	1	1	2	2	3	2	1	1	1	1	1	1	1	1
1	1	2	2	1	5	1	1	2	1	0	1	0	0	0	1	0	1	0	0	0	2	2	3	1	0	0	1	1	1	0	0	0	1	2	2	1	1	2	2	2	2	1	1	1	1	1	1	1	1
1	1	4	2	1	4	5	1	3	1	1	1	0	0	0	1	1	0	0	0	0	4	4	3	1	0	0	1	0	1	0	0	0	0	2	2	1	1	2	2	2	3	3	3	2	3	2	2	2	3
1	3	1	1	3	3	6	1	4	0	0	0	1	0	0	0	1	0	0	0	0	5	5	1	1	0	0	0	0	1	0	0	0	0	1	2	2	1	1	2	1	2	0	3	3	1	3	1	1	4
1	3	4	1	3	4	1	2	2	1	1	1	1	0	0	1	1	1	1	1	1	3	7	1	1	0	0	0	0	1	0	0	0	0	2	3	1	1	2	2	2	2	3	2	2	2	2	1	1	3
1	2	2	3	2	4	1	1	2	0	1	0	0	0	0	0	1	0	0	0	0	7	3	3	0	0	1	1	0	1	0	0	0	0	2	2	1	1	2	2	2	2	3	3	3	1	4	2	1	4
2	3	2	1	2	5	1	1	2	0	1	1	0	0	1	0	1	1	0	0	1	2	2	3	1	0	0	0	0	1	0	0	0	0	2	3	1	1	2	2	1	1	1	1	0	1	1	1	0	1
1	3	2	1	3	4	3	2	3	1	0	0	0	0	0	1	0	1	0	0	0	1	3	1	1	0	0	0	0	1	0	0	0	0	2	2	1	1	2	2	2	2	1	1	1	1	1	0	0	1
1	2	2	1	3	5	1	1	2	0	1	0	0	0	0	0	1	0	0	0	0	7	7	3	0	0	1	1	0	0	0	1	1	0	2	2	1	1	2	2	2	1	1	3	3	4	4	3	4	4
1	3	2	1	3	5	1	2	4	0	1	0	1	0	1	0	1	0	1	0	1	4	4	3	1	0	0	0	0	1	0	0	0	0	3	3	1	1	2	2	1	1	1	1	1	1	1	0	0	0
1	2	2	2	1	5	1	1	3	1	1	0	0	0	0	0	0	0	1	0	0	5	5	1	0	1	0	0	0	0	1	0	0	0	2	3	2	1	1	2	1	1	1	1	2	2	2	2	2	3
1	1	1	2	2	3	5	1	3	0	1	0	0	0	0	0	0	0	0	0	1	6	4	3	1	0	0	0	0	1	0	0	0	0	2	2	2	1	1	1	1	2	1	1	2	1	2	2	1	1
2	3	2	1	3	4	1	1	3	1	0	1	0	0	1	0	1	0	0	0	0	3	3	3	1	0	0	1	0	1	0	0	0	0	2	2	1	1	2	2	3	3	1	1	1	1	1	1	1	1
1	4	2	1	3	4	6	1	2	1	0	1	0	0	0	1	0	1	0	0	0	3	2	3	1	0	0	1	1	1	0	0	0	0	2	2	1	1	1	2	2	2	3	4	2	2	2	1	2	2
1	4	2	1	4	2	3	2	1	0	1	0	0	0	0	0	1	0	0	0	0	3	3	3	1	0	0	0	0	1	0	0	0	0	2	2	1	1	2	2	3	3	1	1	1	1	1	1	0	1
2	3	2	3	2	4	1	2	1	0	1	0	0	0	0	0	1	0	0	0	0	8	8	1	1	0	0	0	0	1	0	0	0	0	2	2	1	1	2	2	2	2	1	1	1	1	1	0	0	1
2	2	1	2	1	4	2	2	2	1	0	0	0	0	0	1	0	0	0	0	0	4	4	3	1	0	0	1	1	1	0	0	0	0	2	2	1	1	1	2	3	3	1	1	1	1	1	1	1	1
1	4	2	1	3	4	3	2	2	0	1	1	0	0	0	0	1	1	0	0	0	4	4	3	1	0	0	0	0	1	0	0	0	0	2	2	1	1	2	2	2	2	1	1	1	1	1	1	1	1
1	2	2	3	2	5	1	1	2	1	1	1	0	0	0	0	0	1	0	0	1	7	5	1	0	0	0	1	0	1	0	0	0	0	1	1	2	2	2	1	2	3	1	2	1	1	1	0	1	3
1	2	2	1	3	4	1	1	4	1	1	1	0	0	0	1	1	1	0	0	0	1	10	1	0	0	0	1	0	1	0	0	0	0	2	3	1	1	1	2	3	1	0	1	1	1	1	1	1	1
1	2	2	2	2	5	1	1	3	0	1	1	0	0	0	0	1	1	1	0	1	6	6	3	0	0	1	1	0	1	0	1	1	0	2	2	1	2	1	1	1	2	2	2	2	2	2	3	1	0
2	2	2	2	1	5	2	2	3	0	1	0	1	0	0	0	1	0	1	0	1	3	4	1	1	0	1	0	0	1	0	1	0	0	2	2	1	1	1	2	2	2	2	2	1	2	2	1	1	3
1	2	1	3	3	4	1	1	2	0	0	1	0	0	0	0	0	1	0	0	0	5	2	3	0	0	0	1	0	1	0	0	0	0	2	2	2	2	1	1	3	3	2	3	3	2	3	2	1	3
1	5	4	2	2	4	4	2	3	0	1	0	1	0	1	0	0	0	1	0	1	8	8	2	1	0	0	0	0	1	0	0	0	0	2	2	1	1	2	2	2	2	3	2	2	1	1	1	3	0
1	3	3	1	4	2	3	3	3	0	1	0	0	0	0	0	1	0	0	0	0	1	1	3	1	0	0	0	0	1	0	0	0	0	2	2	1	2	2	2	3	3	3	3	0	1	1	1	0	3
1	3	2	1	3	3	3	2	3	1	1	0	0	0	0	0	0	1	0	0	0	1	7	1	1	0	0	0	0	1	0	0	0	0	2	3	1	2	1	1	1	1	3	3	2	1	1	0	0	0
1	1	4	2	2	4	3	2	2	1	1	1	0	0	0	1	1	1	0	0	0	9	4	3	1	1	1	1	0	1	1	0	0	0	2	1	1	2	1	1	1	2	1	2	1	2	2	1	1	0
1	1	1	2	1	5	5	1	3	1	1	1	0	0	0	1	1	1	0	0	0	6	6	3	1	0	0	0	1	1	0	0	0	0	2	2	1	1	2	2	2	2	3	3	3	1	1	2	1	2
1	3	1	1	4	3	1	2	1	1	0	1	0	0	0	0	0	1	0	0	0	5	6	1	1	0	0	0	0	1	0	0	0	0	1	3	1	1	1	1	3	1	1	1	1	1	1	1	1	1
1	2	2	2	1	4	1	2	2	1	1	1	0	0	0	0	0	1	1	0	1	5	5	3	1	0	0	0	0	1	0	0	0	0	1	1	2	2	1	1	1	1	1	2	0	1	2	1	2	0
1	2	1	1	2	5	1	1	2	1	1	1	1	0	0	1	0	1	0	0	0	5	5	1	1	0	1	0	0	1	0	0	0	0	2	2	2	1	1	2	1	1	1	1	3	2	2	1	1	3
1	1	1	2	1	5	5	1	4	1	1	0	0	0	0	1	1	0	0	0	0	3	8	1	1	0	0	0	1	1	0	0	0	0	1	2	2	1	1	2	3	3	2	3	3	2	1	2	1	3
1	1	4	2	1	4	5	2	3	1	1	1	0	0	0	1	1	1	0	0	0	5	5	1	1	0	0	0	0	1	0	0	0	0	2	3	1	2	2	2	2	1	2	2	1	3	4	2	1	2
1	4	4	1	3	4	2	2	3	0	0	1	0	0	0	0	0	1	0	0	0	5	5	3	1	0	0	0	0	1	0	0	0	0	2	2	1	1	2	2	2	2	1	1	1	1	1	1	0	1
1	2	2	2	1	4	1	2	3	0	1	0	0	0	0	0	1	0	0	0	0	4	6	1	1	0	0	0	0	1	0	0	0	0	2	2	1	1	1	1	2	1	1	1	1	1	1	1	1	1
1	2	4	1	3	5	1	2	2	1	1	1	0	0	0	1	1	1	0	0	0	5	5	3	1	0	0	1	0	1	0	0	0	0	2	2	1	1	2	2	1	1	1	2	2	2	2	1	1	0
2	5	1	1	3	3	1	1	4	1	1	1	1	0	0	1	1	1	0	0	0	3	4	1	1	0	0	1	0	1	0	0	1	0	1	2	2	2	1	2	1	2	1	1	1	1	1	0	1	2
1	1	1	4	2	5	2	1	1	1	0	0	0	0	0	0	1	0	0	0	0	5	5	1	1	0	0	0	0	1	0	0	0	0	2	2	1	1	2	2	2	2	1	1	1	1	1	1	1	1
1	1	1	1	2	5	3	1	3	0	1	0	0	0	0	0	1	1	0	0	0	3	3	3	1	0	0	0	0	1	0	0	0	0	2	2	1	1	2	2	2	2	1	2	2	1	2	2	1	2
1	4	1	1	3	5	1	1	2	1	0	1	0	0	0	1	0	1	0	0	0	6	3	2	1	0	1	1	0	1	0	0	0	0	2	2	2	2	1	1	1	1	3	3	1	2	3	2	2	4
1	4	1	1	4	4	1	1	1	1	1	1	0	0	0	0	1	0	0	0	0	4	4	3	1	0	0	1	0	1	0	0	0	0	1	1	2	2	1	2	3	3	1	2	1	1	1	1	1	2
1	4	4	2	1	5	1	2	3	1	1	1	0	0	0	1	1	1	0	0	0	7	4	2	1	0	0	1	0	1	0	0	0	0	1	1	2	1	1	2	1	2	2	3	3	1	3	3	1	2
1	4	2	1	3	4	6	2	2	1	0	1	0	0	0	1	0	1	0	0	0	5	5	3	1	0	0	1	0	1	0	0	0	0	1	1	2	2	1	1	3	3	2	3	3	3	1	1	0	0
2	5	2	1	4	5	6	2	2	0	0	1	0	0	0	0	0	1	0	0	0	3	2	1	1	0	0	1	0	1	0	0	0	0	1	1	2	1	1	2	2	3	1	1	1	1	1	1	0	1
2	5	2	1	4	5	6	2	2	0	0	1	0	0	0	0	0	1	0	0	0	3	2	1	1	0	0	1	0	1	0	0	0	0	1	1	2	1	1	2	2	3	1	1	1	1	1	1	0	1
2	3	2	1	3	5	1	1	4	0	1	1	0	0	0	0	1	1	0	0	1	5	7	3	0	0	1	0	0	1	0	0	0	0	2	2	1	1	1	1	3	3	0	0	1	1	1	1	1	1
1	1	4	2	2	4	2	1	2	0	1	1	0	0	1	0	1	1	0	0	1	7	5	1	1	0	0	0	0	1	0	0	0	0	2	2	1	1	1	1	2	2	1	2	2	2	2	3	1	3
1	1	4	2	1	4	1	1	2	0	0	0	0	0	1	0	1	0	0	0	0	5	5	3	1	0	0	0	0	1	0	0	0	0	2	2	1	2	1	2	1	1	1	1	1	1	1	1	1	1
1	3	1	1	3	5	1	2	1	0	1	0	1	0	0	0	1	0	1	0	0	5	5	1	1	0	0	0	0	1	0	0	0	0	2	2	1	1	1	2	2	3	1	1	1	1	1	1	1	1
1	4	2	1	4	5	3	2	2	1	1	0	1	0	0	0	1	0	1	0	0	4	5	1	1	0	0	0	0	1	0	0	0	0	2	2	1	2	2	2	3	3	1	1	1	1	1	1	1	1
1	2	2	2	1	5	1	1	2	1	1	1	0	0	0	1	1	1	0	0	0	3	2	2	0	0	0	1	0	1	0	0	0	0	3	2	1	1	1	2	3	3	3	3	3	1	3	2	1	3
2	3	4	3	3	2	6	2	3	0	0	0	1	0	0	0	0	0	1	0	0	3	9	1	1	0	1	0	0	1	0	0	0	0	1	2	1	1	1	1	1	1	1	1	0	1	1	0	0	4
1	2	6	2	1	5	1	1	3	0	1	0	0	0	0	0	1	0	0	0	0	4	7	1	0	0	1	0	0	1	0	0	0	0	1	2	2	1	1	2	3	3	1	3	1	1	2	2	1	2
1	1	2	2	1	4	5	1	2	1	0	1	0	0	0	1	0	1	0	0	0	6	3	2	1	0	1	1	0	1	0	0	0	0	1	1	2	1	1	1	1	1	2	2	2	2	2	2	2	2
2	5	1	1	4	3	2	2	2	1	1	1	0	0	0	0	0	1	0	0	0	4	3	1	1	0	0	0	0	1	0	0	0	0	2	2	1	1	1	2	3	3	3	4	2	2	1	3	2	4
2	3	2	1	3	5	1	3	4	0	1	0	0	0	1	0	0	1	0	1	1	5	8	1	0	0	0	1	0	1	0	0	0	0	1	2	2	1	1	2	1	1	2	1	3	1	2	0	1	2
1	1	4	2	1	3	5	1	3	0	0	0	0	0	1	0	0	0	0	0	1	5	5	2	1	1	1	1	1	1	0	1	0	0	2	1	1	2	1	1	2	1	3	3	1	1	1	1	2	2
1	1	2	2	2	2	3	1	3	1	1	0	0	0	1	0	1	1	0	0	1	6	5	1	1	0	1	1	0	1	0	0	0	0	2	2	2	1	1	2	1	1	4	3	3	2	3	1	1	2
1	1	4	2	1	4	3	2	2	1	0	0	1	0	0	1	0	0	1	0	0	5	5	3	1	0	0	0	0	1	0	0	0	0	1	1	2	2	1	1	2	2	2	2	2	2	2	3	3	0
2	4	2	1	3	5	6	2	2	1	0	0	0	0	0	1	0	0	0	0	0	9	9	1	1	0	0	0	0	1	0	0	0	0	1	1	2	2	2	2	2	2	2	2	1	1	1	1	1	3
1	1	2	4	1	4	1	2	2	1	0	1	0	0	0	1	0	1	0	0	0	3	3	2	1	0	0	0	0	1	0	0	0	0	2	1	1	1	2	1	2	1	1	4	0	0	4	1	1	1
1	4	2	1	3	4	6	1	2	1	0	1	0	0	0	1	0	1	0	0	0	3	2	3	1	0	0	1	1	1	0	0	0	0	2	2	1	1	1	2	2	2	3	4	2	2	2	1	2	2
1	1	4	2	1	3	5	1	2	1	1	1	0	0	1	0	0	1	0	0	1	4	5	3	1	0	0	0	0	1	0	0	0	0	1	1	2	2	1	2	1	1	4	4	2	1	4	1	1	2
2	2	1	2	2	4	1	1	2	0	1	0	1	0	1	0	0	1	1	0	1	8	8	2	0	0	1	0	0	1	0	0	0	0	2	2	1	1	1	2	1	2	1	1	1	2	1	2	0	1
1	3	1	1	3	5	2	2	3	1	0	0	0	0	0	1	0	0	0	0	0	2	8	1	1	0	0	0	0	1	0	0	0	0	2	3	1	1	2	2	2	2	4	3	1	2	3	3	3	1
2	1	5	2	2	2	5	2	2	1	0	1	0	0	0	1	0	1	0	0	1	5	5	3	1	0	1	0	0	1	0	0	0	0	1	1	2	2	1	1	2	2	3	3	4	2	2	3	3	1
1	1	2	2	1	2	5	3	4	1	1	1	1	0	1	0	1	0	0	0	1	5	3	2	1	0	1	1	0	1	1	0	0	0	2	1	1	2	1	1	2	3	1	1	3	2	3	1	1	3
2	4	2	1	3	4	1	2	3	0	1	0	0	0	0	0	1	0	0	0	0	7	7	3	1	0	0	1	0	1	0	0	1	0	1	1	2	2	1	1	1	1	3	2	3	1	4	3	3	3
2	1	2	2	2	4	1	1	2	0	0	0	0	0	1	1	0	0	0	0	0	3	4	3	1	0	0	0	0	1	0	0	0	0	1	1	2	2	1	1	2	3	1	1	1	1	1	1	0	0
1	3	1	1	3	4	1	2	1	1	1	0	0	1	0	1	1	0	0	1	0	6	7	1	1	0	0	0	0	1	0	0	0	0	2	3	2	1	2	2	1	2	3	4	1	4	4	1	1	4
2	1	2	2	2	2	5	1	2	0	0	0	0	0	1	0	0	0	0	0	1	4	6	1	1	0	1	1	0	1	0	1	1	0	2	2	1	1	2	2	1	1	1	1	1	1	1	1	1	1
1	1	1	2	1	4	1	2	2	1	1	1	0	0	0	0	0	1	0	0	0	5	8	1	1	0	0	1	0	0	0	0	1	1	1	2	2	2	2	1	1	1	1	1	1	3	2	0	1	3
2	4	1	1	4	5	6	1	1	1	1	0	1	0	0	0	1	0	1	1	1	3	2	3	0	1	0	0	0	1	0	0	0	0	1	1	1	1	1	2	2	2	3	2	2	1	3	1	2	3
1	3	1	1	4	4	1	1	3	0	1	1	0	0	0	0	1	1	0	0	0	8	8	1	1	0	0	1	0	1	0	0	0	0	1	2	1	1	1	2	3	3	1	1	1	1	1	1	1	1
2	3	2	1	3	5	1	2	2	0	0	0	0	0	1	0	0	0	0	0	1	3	3	3	1	0	0	0	1	1	0	0	0	1	2	1	1	1	1	1	1	1	1	1	1	1	1	1	1	1
1	1	5	2	2	3	5	1	4	0	1	0	1	0	0	0	1	0	0	0	0	6	4	3	1	1	0	0	0	1	0	0	0	0	1	2	1	2	1	2	1	1	0	2	2	1	3	3	3	0
1	1	1	2	1	4	3	3	4	0	1	0	0	0	0	0	1	0	0	0	0	9	9	3	1	0	1	1	0	1	0	0	0	0	1	1	1	1	1	1	2	2	2	3	2	2	2	2	2	3
1	5	6	1	4	2	1	1	3	0	1	0	1	0	0	0	0	1	0	0	0	7	8	3	1	0	0	0	0	1	0	0	0	0	2	2	1	2	1	1	1	1	2	2	1	2	2	2	0	2
1	1	2	2	2	4	3	1	2	1	1	1	1	0	1	1	1	1	1	0	1	8	8	3	1	0	0	1	0	1	0	0	0	0	2	2	1	1	2	1	3	3	3	4	2	2	2	2	1	2
1	5	1	2	2	4	1	1	3	0	1	1	0	0	1	0	1	0	0	0	1	3	3	2	1	0	0	0	0	1	0	0	0	0	1	1	2	2	2	1	1	2	1	1	1	1	1	1	1	1
2	4	1	1	4	2	6	2	3	0	1	0	0	0	0	0	1	0	0	0	0	3	3	3	1	0	0	0	0	1	0	0	0	0	1	1	1	1	2	2	1	1	1	1	2	2	2	1	1	3
1	2	1	1	2	5	3	2	2	0	0	1	0	0	0	0	0	1	0	0	0	4	6	1	1	0	0	0	0	1	0	0	0	0	2	2	1	1	2	2	1	1	2	2	3	2	2	1	1	0
1	4	1	1	3	4	1	1	3	0	1	0	0	0	0	0	1	0	0	0	0	2	2	2	1	0	0	0	0	1	0	0	0	0	1	1	1	1	2	1	3	3	1	1	0	0	2	0	0	0
1	2	2	2	1	5	1	1	3	1	1	0	1	0	1	1	1	0	1	0	1	3	7	1	1	0	1	1	1	1	0	0	0	0	1	1	2	2	1	1	2	2	1	2	1	2	2	1	1	3
2	4	6	1	3	5	1	1	3	0	0	0	1	0	0	0	0	0	1	0	0	7	5	2	0	0	1	0	0	1	0	0	0	0	1	1	2	2	1	1	1	1	1	1	1	1	1	0	0	1
2	1	2	2	2	4	2	1	1	1	0	1	0	0	0	1	0	1	0	0	0	6	6	3	0	0	1	1	0	1	0	0	0	0	2	2	1	1	1	2	2	2	2	4	1	1	2	2	2	3
1	2	2	1	2	4	5	2	2	0	0	1	0	0	0	0	0	1	0	0	0	7	1	2	1	0	0	0	0	1	0	0	0	0	2	1	1	1	1	2	2	3	1	2	2	2	1	0	1	2
1	2	5	1	3	3	6	1	2	1	1	0	1	0	0	1	0	1	0	0	0	2	5	1	1	0	0	0	0	1	0	0	0	0	1	2	2	1	2	2	1	2	3	3	2	2	3	1	0	0
1	1	4	2	1	4	6	1	3	1	0	1	0	0	0	1	1	1	0	0	0	8	5	3	1	0	1	0	0	1	0	0	0	0	2	2	1	1	2	2	3	3	1	1	1	1	2	1	1	2
2	5	2	1	4	5	6	1	2	1	1	1	0	0	0	1	0	1	0	0	0	7	8	2	1	0	0	0	0	1	0	0	0	0	1	2	1	1	2	2	2	3	3	2	2	1	1	1	1	1
1	1	4	2	2	2	5	1	3	0	1	0	0	0	0	0	1	0	0	0	0	5	8	1	1	0	0	0	0	1	0	0	0	0	2	3	1	1	2	2	2	2	1	2	4	2	2	3	3	1
1	3	2	1	4	2	3	2	4	0	1	1	0	0	0	0	0	1	0	0	0	3	9	1	1	0	0	0	0	1	0	0	0	0	3	3	1	1	2	2	1	1	1	3	3	2	3	0	0	3
1	1	4	2	2	2	5	1	4	1	1	0	0	0	1	0	0	0	0	0	1	4	4	1	1	0	0	0	0	1	0	0	0	0	2	3	1	1	1	2	1	1	3	2	3	1	3	1	1	0
1	2	2	3	2	5	1	1	3	0	0	0	0	0	1	0	0	0	0	0	1	7	5	3	1	0	0	0	0	1	0	0	0	0	1	1	2	2	1	1	1	1	2	1	0	1	4	2	3	1
1	1	2	2	1	4	3	2	3	0	1	0	0	0	1	0	1	0	0	0	1	4	6	1	1	0	0	0	0	1	0	0	0	0	2	2	1	1	1	1	1	1	1	1	2	1	3	2	3	2
1	1	2	2	2	4	6	2	3	0	0	1	0	0	1	0	1	1	1	0	0	4	5	2	1	0	0	0	1	1	0	0	0	1	2	2	2	1	1	1	1	2	2	0	1	1	1	0	1	0
1	3	4	1	3	4	1	2	2	1	1	1	1	0	0	1	1	1	1	1	1	3	7	1	1	0	0	0	0	1	0	0	0	0	2	3	1	1	2	2	2	2	3	2	2	2	2	1	1	3
1	1	2	2	2	4	3	2	4	0	1	0	0	0	1	0	1	0	0	0	1	6	3	2	1	0	0	1	0	1	0	0	0	0	3	1	2	2	1	1	1	2	1	2	1	1	2	1	1	4
1	3	2	1	2	5	6	1	2	1	1	0	0	0	1	1	1	0	0	0	1	2	3	1	1	0	0	0	1	1	0	0	0	0	2	2	1	1	1	2	2	3	3	3	2	1	1	1	0	3
1	1	2	2	1	3	5	1	4	0	1	0	0	0	0	0	1	0	0	0	0	8	6	2	1	0	1	0	0	1	0	0	0	0	2	1	1	2	2	1	2	2	2	1	1	1	2	2	1	0
1	1	1	2	2	4	5	1	3	0	1	0	0	0	1	1	0	0	0	0	1	2	2	3	1	0	0	0	0	1	0	0	0	0	2	1	1	2	2	1	1	1	0	1	2	2	2	1	3	2
1	1	2	2	2	4	3	1	3	1	0	1	0	0	0	1	0	1	0	0	1	5	2	2	1	0	1	1	0	1	0	0	0	0	2	1	2	1	1	2	3	3	2	3	3	3	1	1	1	4
1	1	2	2	1	3	5	1	3	0	0	0	0	0	1	0	0	0	1	0	1	10	3	2	0	0	1	1	0	1	0	0	0	0	2	1	1	2	1	1	3	3	2	1	2	1	1	1	1	3
1	2	2	1	3	1	1	3	4	0	1	0	1	0	1	0	1	0	1	0	1	5	2	1	1	0	0	0	0	1	0	0	0	0	2	2	1	1	2	2	2	2	1	2	2	1	3	1	1	3
1	1	4	2	1	3	5	1	3	0	0	0	0	0	1	0	0	0	0	0	1	5	5	2	1	1	1	1	1	1	0	1	0	0	2	1	1	2	1	1	2	1	3	3	1	1	1	1	2	2
1	3	2	1	3	5	6	1	4	1	0	1	0	0	0	0	0	1	0	0	0	1	3	1	1	0	0	0	0	1	0	0	0	0	2	2	1	1	2	2	3	3	3	3	2	1	1	2	1	0
1	3	2	1	3	3	1	3	4	0	1	0	0	0	0	0	1	0	0	0	0	7	1	3	1	0	0	0	0	1	0	0	0	0	2	2	1	2	1	1	1	2	2	3	1	1	1	2	2	2
2	3	2	2	2	4	6	2	1	0	1	1	0	0	1	0	1	1	0	0	1	6	2	2	1	0	0	0	0	1	0	0	0	0	1	1	2	2	1	1	2	2	1	3	2	2	1	1	0	2
1	2	5	2	2	3	2	1	3	0	0	1	0	0	0	0	0	1	0	0	0	5	8	3	1	0	1	0	0	1	0	0	0	0	2	2	2	2	2	2	3	3	2	3	2	2	1	1	1	3
1	2	1	2	1	4	3	2	1	1	1	0	0	0	0	1	1	1	0	0	0	3	5	1	1	0	0	0	0	1	0	0	0	0	2	2	1	1	2	2	1	2	2	3	2	2	3	2	1	3
1	3	4	1	3	4	1	2	2	1	1	1	1	0	0	1	1	1	1	1	1	3	7	1	1	0	0	0	0	1	0	0	0	0	2	3	1	1	2	2	2	2	3	2	2	2	2	1	1	3
2	5	2	1	3	5	6	2	2	0	1	0	1	0	0	0	0	1	0	0	0	1	1	3	1	0	0	0	0	1	0	0	0	0	1	2	1	1	1	2	1	1	1	1	1	1	1	1	0	1
1	3	2	1	4	4	3	3	3	1	1	0	0	0	0	0	1	1	0	0	0	1	1	3	1	0	0	0	0	1	0	0	0	0	2	1	2	2	1	1	1	3	3	4	2	1	1	2	2	2
1	2	2	1	3	3	1	1	1	0	0	0	0	0	1	0	0	0	0	0	1	5	5	1	1	0	0	0	0	1	0	0	0	0	1	3	2	1	1	2	1	1	2	1	2	1	2	1	1	0
1	3	1	3	3	4	3	1	3	1	0	1	0	0	1	0	1	1	0	0	1	7	4	1	1	0	1	1	0	1	0	0	0	0	1	2	2	1	1	2	3	2	1	1	1	2	2	1	1	1
1	2	2	1	2	5	5	1	2	0	1	1	1	0	0	0	0	1	0	0	0	5	5	3	1	0	1	1	0	1	0	0	0	0	1	1	1	1	1	1	2	2	3	2	2	1	1	2	2	2
1	2	2	1	3	3	1	1	1	0	0	0	0	0	1	0	0	0	0	0	1	5	5	1	1	0	0	0	0	1	0	0	0	0	1	3	2	1	1	2	1	1	2	1	2	1	2	1	1	0
1	2	2	1	2	3	3	2	3	1	1	1	0	0	0	0	1	1	0	0	0	5	6	1	1	0	0	0	0	1	0	0	0	0	2	2	1	2	2	1	1	1	1	3	3	1	2	2	2	2
1	3	1	3	3	5	1	1	2	1	0	0	0	0	0	1	0	0	0	0	0	3	3	1	1	0	0	0	0	1	0	0	0	0	2	2	1	1	2	2	1	1	1	1	1	1	1	1	1	1
1	1	2	2	2	3	5	1	3	0	0	0	0	0	1	0	0	1	0	0	1	5	4	2	1	0	1	0	0	1	0	0	0	0	1	1	2	2	1	1	1	1	2	2	1	1	2	2	2	2
1	1	1	2	1	4	5	2	2	0	1	1	0	0	1	1	1	1	0	0	0	7	6	3	1	0	0	1	0	1	0	0	0	0	2	2	1	2	2	1	2	2	2	3	2	3	3	0	2	2
1	5	6	1	2	4	3	2	2	0	1	0	1	0	0	0	1	0	1	0	0	6	5	1	1	0	0	0	0	1	0	0	0	0	2	2	2	1	1	2	1	2	2	1	3	1	3	3	2	3
1	2	2	1	3	3	1	2	1	0	0	0	1	0	0	0	0	0	1	0	0	6	5	3	1	0	0	0	0	1	0	0	0	0	1	1	1	2	2	1	1	1	2	2	2	2	2	2	2	2
1	4	1	3	3	4	1	2	3	1	1	1	0	0	0	1	1	1	0	0	0	3	3	3	1	0	0	0	0	1	0	0	0	0	1	1	1	1	2	2	3	3	1	4	1	4	0	1	0	2
1	2	4	3	3	4	5	1	2	0	0	1	0	0	0	0	0	1	0	0	0	6	9	2	1	0	0	1	0	1	0	0	0	0	2	2	2	2	2	2	3	3	2	3	2	2	1	1	1	3
2	2	1	2	2	4	1	1	2	0	1	0	1	0	1	0	0	1	1	0	1	8	8	2	0	0	1	0	0	1	0	0	0	0	2	2	1	1	1	2	1	2	1	1	1	2	1	2	0	1
1	3	2	1	3	3	1	2	2	0	0	1	0	0	0	0	0	1	0	0	0	4	4	1	1	0	0	0	0	1	0	0	0	0	2	3	1	1	1	1	3	3	1	3	2	1	3	2	2	2
2	1	2	2	2	3	5	1	4	1	1	1	1	1	1	1	1	1	1	1	1	2	3	2	1	0	0	1	1	1	0	0	0	0	3	2	1	2	2	1	1	1	1	1	1	1	1	1	1	1
1	3	2	1	3	3	2	1	3	0	1	0	1	0	0	0	1	0	1	0	0	3	3	3	1	0	0	0	0	1	0	0	0	0	1	1	2	2	1	1	1	1	1	1	2	1	1	2	2	0
1	1	2	1	2	3	3	2	3	0	1	0	1	0	1	0	1	1	0	0	1	5	5	3	1	0	1	0	0	1	0	0	0	0	2	2	1	1	2	2	1	1	1	3	3	1	1	1	1	2
1	1	2	2	1	4	3	2	2	1	1	0	0	0	0	0	0	0	0	0	1	8	7	3	1	0	0	0	0	1	0	0	0	0	2	2	1	1	1	1	1	1	1	0	3	3	2	2	1	1
1	1	2	2	1	5	5	1	4	0	1	0	0	0	0	0	1	0	0	0	0	4	7	1	1	0	1	1	0	1	0	0	0	0	2	3	2	2	1	2	1	1	2	2	0	1	1	2	1	1
1	1	2	1	3	4	6	1	3	0	1	1	0	0	0	0	0	1	0	0	0	6	4	3	1	0	0	1	0	1	0	0	0	0	2	1	2	2	1	1	1	1	1	1	1	1	1	1	1	0
2	2	2	2	2	5	6	1	2	1	1	1	0	0	1	1	1	1	0	0	0	6	3	2	1	0	1	1	0	1	0	0	0	0	2	1	1	2	1	1	1	1	1	3	2	2	0	0	0	4
1	1	1	4	2	5	2	1	1	1	0	0	0	0	0	0	1	0	0	0	0	5	5	1	1	0	0	0	0	1	0	0	0	0	2	2	1	1	2	2	2	2	1	1	1	1	1	1	1	1
2	2	5	1	3	4	6	3	2	1	1	0	0	0	0	1	1	1	0	0	0	2	2	2	1	0	0	0	0	1	0	0	0	0	2	1	1	2	1	1	2	2	2	3	1	2	3	1	1	3
1	2	3	1	2	5	1	1	3	0	1	0	0	0	0	0	1	0	0	0	0	7	9	1	1	0	0	0	0	1	0	0	0	0	2	2	1	1	2	2	3	3	3	1	2	1	1	1	1	2
1	4	2	1	3	2	1	1	2	0	0	1	0	0	0	0	0	1	0	0	0	3	3	3	1	0	0	0	0	1	0	0	0	0	1	1	2	2	2	2	1	1	2	2	2	2	1	1	1	2
1	1	2	2	1	3	2	2	2	1	1	0	1	0	0	0	1	0	0	0	1	8	7	1	1	0	0	0	0	1	0	0	0	0	2	2	1	1	2	2	1	2	2	3	2	1	2	2	1	2
1	2	2	3	2	5	1	1	3	0	0	0	0	0	1	0	0	0	0	0	1	7	5	3	1	0	0	0	0	1	0	0	0	0	1	1	2	2	1	1	1	1	2	1	0	1	4	2	3	1
1	1	2	2	1	4	5	1	3	0	0	1	0	0	0	0	0	0	0	0	1	5	2	2	1	0	0	0	0	1	0	0	0	0	1	1	2	2	2	1	1	1	1	1	0	1	1	1	1	1
1	2	2	1	4	3	2	1	2	0	1	0	1	0	0	0	1	0	1	0	1	5	5	3	1	0	1	0	0	1	0	1	0	0	2	2	1	1	2	2	1	1	2	3	2	0	2	2	1	1
1	2	4	1	3	3	6	1	1	1	1	1	0	0	1	1	1	1	0	0	1	2	2	3	1	0	0	0	0	1	0	0	0	0	2	2	1	1	1	1	2	2	2	3	2	2	3	0	0	3
1	2	2	2	1	5	1	1	4	1	1	1	1	1	1	0	0	0	0	0	1	6	4	2	0	0	1	1	0	1	0	0	0	0	2	2	1	1	1	1	2	2	2	3	1	1	3	1	1	3
1	4	3	1	2	5	1	1	3	1	1	1	1	0	0	1	1	1	1	0	0	4	6	1	1	0	0	0	1	0	1	1	0	0	1	2	2	2	1	1	1	1	1	1	1	1	1	0	1	1
1	3	2	1	3	4	3	1	3	0	1	0	1	0	0	0	1	0	1	0	0	5	5	1	1	0	0	1	0	1	0	0	0	0	1	2	1	2	2	1	1	1	2	2	2	2	2	2	0	3
1	1	2	2	1	3	3	1	2	0	1	0	1	0	1	0	1	0	1	0	1	5	5	1	1	0	1	0	0	1	0	0	0	0	1	2	2	1	1	2	1	1	1	1	2	2	2	2	2	2
2	2	2	2	1	5	1	2	3	0	0	1	0	0	0	1	1	0	0	0	1	7	8	1	1	0	1	1	0	1	0	0	0	0	2	2	1	1	1	1	1	1	1	2	1	2	2	2	1	3
1	1	2	1	2	3	5	1	3	0	1	0	0	0	0	0	1	0	0	0	0	6	7	1	1	0	0	0	0	1	0	0	0	0	1	2	1	2	2	1	1	2	2	2	4	1	1	2	1	1
2	5	4	1	4	1	6	3	3	0	1	1	0	0	0	0	1	1	0	0	1	8	6	3	1	0	0	0	0	1	0	0	0	0	2	2	1	1	2	2	3	3	3	2	2	1	1	0	0	1
1	1	2	2	2	2	5	1	3	1	1	0	1	0	1	0	1	0	1	0	1	7	7	3	1	0	1	0	0	1	0	0	0	0	1	1	1	1	2	2	1	1	2	1	2	1	2	3	1	2
1	1	2	2	2	2	5	1	4	0	1	0	0	0	0	0	1	0	0	0	0	9	9	2	0	0	1	0	0	1	0	0	0	0	2	1	1	1	2	1	1	1	1	1	0	1	2	1	1	0
1	3	2	1	3	4	1	2	3	0	1	1	0	0	0	0	1	0	0	0	0	2	5	1	1	0	0	0	0	1	0	0	0	0	2	3	1	1	2	2	3	2	1	2	1	2	1	0	1	1
2	4	2	2	2	4	6	1	2	0	1	0	1	0	0	0	1	0	1	0	1	3	4	3	1	0	0	0	0	1	0	0	0	0	2	2	1	1	2	2	2	2	1	1	1	1	1	1	1	1
1	5	6	1	4	3	1	1	4	1	1	0	0	0	0	1	1	0	0	0	0	3	7	1	1	0	0	0	0	1	0	0	0	0	2	3	1	1	2	2	1	1	2	3	0	2	2	4	2	2
1	2	2	1	3	3	6	3	5	0	0	0	1	0	0	0	0	1	0	0	0	5	5	1	1	0	0	0	0	1	0	0	0	0	1	2	2	2	1	1	2	2	3	2	0	2	2	0	2	0
1	2	2	2	1	3	1	1	3	0	0	0	0	0	1	0	0	0	0	0	1	5	5	3	1	0	0	0	0	1	0	0	0	0	1	2	1	1	1	2	1	1	2	3	1	1	2	2	2	2
1	3	2	1	3	5	1	1	2	1	0	1	0	0	0	1	1	1	0	0	0	2	4	3	0	0	0	1	1	1	0	0	0	0	2	2	2	1	1	2	3	3	2	3	3	2	3	2	2	2
1	4	2	2	2	3	1	1	2	0	1	1	0	0	0	0	0	1	0	0	0	3	3	3	1	0	0	0	0	1	0	0	0	0	2	2	1	1	2	2	3	3	2	3	2	1	2	1	1	2
1	3	2	1	3	2	3	2	2	0	1	0	1	0	1	0	0	1	0	0	0	3	2	3	1	1	0	0	0	1	1	0	0	0	1	1	2	1	1	1	1	2	1	1	1	2	1	2	1	1
2	3	1	1	3	5	6	1	2	1	0	1	0	0	0	1	0	1	0	0	0	5	2	1	0	0	0	1	0	1	0	0	0	0	1	2	2	1	1	2	3	3	2	3	2	1	1	1	1	0
1	2	2	1	2	4	5	2	2	0	0	1	0	0	0	0	0	1	0	0	0	7	1	2	1	0	0	0	0	1	0	0	0	0	2	1	1	1	1	2	2	3	1	2	2	2	1	0	1	2
2	1	4	2	1	4	5	1	2	0	1	0	0	0	0	0	1	0	0	0	0	10	2	3	0	1	1	0	0	1	0	0	0	0	2	2	1	1	2	2	2	2	1	2	1	2	1	1	1	1
1	5	2	1	3	2	4	2	3	0	0	1	0	0	0	0	0	1	0	0	0	5	7	3	1	0	0	0	0	1	0	0	0	0	2	2	1	1	2	2	2	2	2	2	1	2	2	0	2	2
1	5	4	1	4	1	3	2	3	0	0	0	1	0	0	0	1	0	0	0	0	2	1	3	1	0	0	0	0	1	0	0	0	0	1	1	2	2	1	1	3	3	3	2	2	2	1	2	1	2
2	3	1	2	1	5	1	1	2	0	1	1	1	0	0	0	0	1	1	0	0	3	2	2	1	0	0	0	0	1	0	0	0	0	2	2	1	1	1	2	2	2	2	3	3	2	3	1	0	3
1	2	3	2	2	5	5	1	3	0	0	0	0	0	1	0	1	0	0	0	0	5	8	1	1	0	0	0	1	1	0	0	0	1	2	2	2	1	1	2	2	3	3	3	2	1	2	2	3	2
2	5	2	1	4	5	3	2	3	1	0	0	0	0	0	0	0	1	0	0	0	9	9	3	1	0	0	0	0	1	0	0	0	0	1	1	1	1	2	2	2	2	1	2	1	1	2	3	0	1
2	3	6	2	2	5	6	1	2	0	0	0	0	0	1	0	0	0	0	0	1	5	7	1	1	0	0	0	0	1	0	1	0	0	1	2	1	1	2	1	2	1	3	3	2	2	4	2	1	2
1	3	2	1	4	5	2	1	4	0	0	1	0	0	0	0	1	0	0	0	0	5	2	1	1	0	0	0	0	1	0	0	0	0	1	2	1	1	2	2	1	1	3	3	3	1	2	2	2	2
1	3	1	2	1	4	1	2	4	0	1	0	0	0	1	0	1	0	0	0	1	6	4	2	1	0	0	1	1	1	0	0	0	0	2	1	1	2	2	1	3	3	0	3	3	2	0	0	0	4
1	5	5	1	3	5	1	1	2	1	1	1	0	0	0	1	1	1	0	0	0	2	2	1	1	0	0	0	0	1	0	0	0	0	1	2	2	1	1	2	2	2	2	3	1	1	1	1	0	3
1	5	2	4	4	4	4	3	2	0	1	1	1	0	0	0	1	1	1	0	0	2	2	3	1	0	0	1	0	1	0	0	1	0	2	2	1	1	1	1	1	1	1	1	1	1	1	1	1	1
1	1	2	2	1	4	5	1	2	0	1	0	1	0	1	0	1	0	1	0	1	8	4	1	1	1	1	0	0	1	0	0	0	1	1	2	2	1	1	2	1	2	3	3	2	0	3	3	2	2
1	3	2	1	4	3	3	2	5	0	1	1	0	0	0	0	1	1	0	0	0	4	2	1	1	0	0	0	0	1	0	0	0	0	2	1	1	2	2	1	1	1	2	2	2	2	2	3	2	3
1	1	4	1	3	2	3	2	3	0	1	0	0	0	0	0	0	1	0	0	0	9	5	2	0	0	1	1	0	1	0	0	0	0	2	1	2	2	1	1	2	2	1	2	2	2	1	2	1	2
1	3	4	1	4	2	3	2	3	0	1	0	0	0	1	0	1	0	0	0	1	1	1	3	1	0	0	0	0	1	0	0	0	0	2	2	1	1	1	1	2	2	3	3	2	1	3	2	1	3
1	2	4	2	2	5	1	1	2	0	1	0	0	0	0	0	0	1	0	0	0	2	3	1	1	0	0	0	0	1	0	0	0	0	2	2	1	1	2	2	2	2	2	2	3	2	3	2	2	2
1	3	2	1	3	3	2	2	2	0	1	0	0	0	0	0	1	0	0	0	0	3	3	2	1	0	0	0	0	1	0	0	0	0	1	1	1	1	1	1	1	1	1	3	2	1	2	1	1	2
1	4	4	1	4	1	3	2	1	0	1	0	1	0	1	0	0	0	0	0	1	1	1	3	1	0	1	0	0	1	0	0	0	0	1	1	2	2	2	2	1	1	3	3	2	1	3	1	0	3
1	2	2	1	3	3	3	2	3	1	1	1	0	0	0	1	1	1	0	0	0	3	3	3	1	0	0	0	0	1	0	0	0	0	1	1	2	1	1	1	2	2	3	3	2	2	2	2	2	2
1	1	1	2	1	4	3	2	3	1	1	1	0	0	0	1	1	1	0	0	0	2	2	2	1	0	0	0	1	1	0	0	0	0	2	1	1	2	2	1	2	3	1	1	1	1	1	1	0	1
2	2	2	1	3	4	1	1	1	1	0	1	0	0	0	1	0	1	0	0	0	5	5	3	1	0	0	0	0	1	0	0	0	0	2	2	1	1	1	1	3	3	1	2	2	2	3	1	1	3
1	4	2	1	3	4	3	2	4	1	1	0	0	0	0	1	1	0	0	0	0	7	8	3	1	0	0	0	0	1	0	0	0	0	2	2	1	1	2	2	2	2	2	2	1	1	1	1	1	3
1	3	2	1	3	5	1	1	4	0	1	0	0	0	0	0	0	1	0	0	0	5	5	2	0	0	1	0	0	1	0	0	0	0	1	1	2	1	1	1	1	2	2	2	2	2	2	2	1	0
1	1	2	2	1	5	5	1	4	0	1	0	0	0	0	0	1	0	0	0	0	4	7	1	1	0	1	1	0	1	0	0	0	0	2	3	2	2	1	2	1	1	2	2	0	1	1	2	1	1
1	3	1	2	2	5	1	1	2	0	1	0	0	0	0	0	1	0	0	0	1	4	2	3	1	0	0	0	0	1	0	0	0	0	2	2	1	1	2	2	2	3	0	1	2	1	1	2	0	2
1	2	1	2	2	5	3	2	3	1	0	1	0	0	0	1	0	1	0	0	0	4	4	3	1	0	0	1	1	1	0	0	1	1	1	1	2	2	1	1	3	3	3	3	1	1	1	1	1	1
1	2	1	1	4	4	1	1	2	0	1	0	0	0	0	0	1	1	0	0	0	5	7	1	1	0	0	0	0	1	0	0	0	0	2	3	1	1	1	2	2	1	2	3	2	2	1	3	1	3
1	2	6	2	1	3	6	2	3	0	0	1	0	0	0	0	0	1	0	0	0	7	2	2	1	0	0	0	0	1	0	0	0	0	2	2	1	1	1	1	1	2	2	2	1	1	1	1	1	1
1	1	2	2	2	4	3	1	3	1	0	1	0	0	0	1	0	1	0	0	1	5	2	2	1	0	1	1	0	1	0	0	0	0	2	1	2	1	1	2	3	3	2	3	3	3	1	1	1	4
1	3	2	1	4	4	1	1	2	0	0	1	0	0	0	0	1	0	1	0	1	7	7	2	1	0	0	0	0	1	0	0	0	0	2	2	2	1	2	1	2	2	2	3	3	2	0	0	0	2
1	1	4	2	2	5	5	1	3	1	1	0	0	0	0	0	0	1	0	0	0	7	7	3	1	0	0	0	0	1	0	0	0	0	1	1	1	1	2	2	3	3	4	4	1	2	2	1	0	1
1	3	2	1	2	5	1	2	2	0	1	1	1	0	0	0	1	0	1	0	0	7	8	1	1	0	0	0	0	1	0	0	0	0	1	1	2	1	2	2	2	2	2	3	1	1	1	1	1	2
1	2	2	2	1	5	1	2	3	1	0	0	0	0	0	0	0	1	0	0	0	1	3	1	1	0	0	0	0	1	0	0	0	0	2	3	1	1	1	2	2	3	3	4	3	2	3	1	0	3
1	2	2	1	2	5	1	1	3	1	0	1	0	0	0	1	1	0	0	0	0	3	6	1	0	0	1	1	0	1	1	0	0	0	2	2	2	1	1	2	2	2	1	2	3	2	3	3	1	3
1	3	2	1	3	4	3	2	1	0	0	0	0	0	1	0	0	0	0	0	1	2	2	3	1	0	0	0	0	1	0	0	0	0	2	2	1	1	1	1	1	1	1	1	1	1	1	2	0	1
1	2	2	1	3	2	3	2	4	0	1	0	0	0	0	0	0	1	0	0	0	3	7	1	1	0	0	0	0	1	0	0	0	0	1	1	1	2	1	1	3	2	3	3	1	1	1	1	1	0
1	1	1	2	1	4	5	2	2	0	1	1	0	0	1	1	1	1	0	0	0	7	6	3	1	0	0	1	0	1	0	0	0	0	2	2	1	2	2	1	2	2	2	3	2	3	3	0	2	2
1	3	2	1	3	3	1	3	4	0	1	0	0	0	0	0	1	0	0	0	0	7	1	3	1	0	0	0	0	1	0	0	0	0	2	2	1	2	1	1	1	2	2	3	1	1	1	2	2	2
1	3	2	1	4	5	1	1	3	0	1	0	1	0	1	0	1	0	1	0	1	8	5	1	1	0	0	0	0	1	0	0	0	0	1	2	2	1	1	2	1	1	4	4	2	2	2	2	1	1
1	4	2	1	4	2	3	2	1	0	1	0	0	0	0	0	1	0	0	0	0	3	3	3	1	0	0	0	0	1	0	0	0	0	2	2	1	1	2	2	3	3	1	1	1	1	1	1	0	1
1	2	2	3	2	5	1	1	3	0	0	0	0	0	1	0	0	0	0	0	1	7	5	3	1	0	0	0	0	1	0	0	0	0	1	1	2	2	1	1	1	1	2	1	0	1	4	2	3	1
1	1	2	2	1	5	6	1	2	1	1	1	0	0	0	1	1	1	0	0	0	6	5	2	1	1	1	1	0	1	1	0	0	0	3	3	1	1	2	2	3	3	2	3	2	2	2	2	2	3
1	2	2	1	3	4	6	1	2	0	0	1	0	0	0	1	0	1	0	0	0	7	10	2	1	0	0	1	0	1	0	0	0	0	1	1	2	2	1	1	1	1	1	2	3	1	2	1	2	3
1	3	2	1	3	4	1	2	1	1	1	1	0	0	0	1	1	1	0	0	0	5	2	2	1	0	0	0	0	1	0	0	0	0	3	3	1	1	2	2	3	3	2	3	3	2	2	2	2	3
1	3	1	1	3	5	1	2	1	0	1	0	1	0	0	0	1	0	1	0	0	5	5	1	1	0	0	0	0	1	0	0	0	0	2	2	1	1	1	2	2	3	1	1	1	1	1	1	1	1
1	3	2	3	2	3	2	1	2	1	0	0	1	0	0	1	0	0	1	0	0	4	4	3	1	0	0	0	0	1	0	0	0	0	1	1	2	2	2	2	3	3	4	4	2	1	2	0	1	0
1	3	2	1	3	4	3	1	3	0	1	0	1	0	0	0	1	0	1	0	0	5	5	1	1	0	0	1	0	1	0	0	0	0	1	2	1	2	2	1	1	1	2	2	2	2	2	2	0	3
1	2	2	1	3	4	6	1	2	0	0	1	0	0	0	1	0	1	0	0	0	7	10	2	1	0	0	1	0	1	0	0	0	0	1	1	2	2	1	1	1	1	1	2	3	1	2	1	2	3
1	1	2	2	1	3	3	2	3	1	1	0	1	0	0	1	0	1	0	0	0	3	3	3	1	0	0	0	0	1	0	0	0	0	2	2	1	1	2	2	3	3	3	2	2	2	3	1	2	2
1	3	2	1	3	5	1	2	4	0	1	0	0	0	0	0	1	0	0	0	0	2	2	2	1	0	0	0	0	1	0	0	0	0	1	1	1	1	1	1	3	3	3	3	2	2	3	1	1	3
1	5	2	1	3	3	3	2	3	1	1	1	1	0	0	1	0	1	1	0	0	5	8	3	1	0	0	0	0	1	0	0	0	0	1	2	1	2	1	1	2	2	1	2	1	1	2	1	2	1
1	1	4	2	1	4	5	1	3	0	1	1	0	0	0	0	1	0	0	0	0	5	5	3	0	0	1	1	0	1	0	0	0	0	1	2	2	1	1	2	1	1	1	1	1	1	1	1	1	4
1	1	4	2	1	4	5	1	3	0	1	1	0	0	0	0	1	0	0	0	0	5	5	3	0	0	1	1	0	1	0	0	0	0	1	2	2	1	1	2	1	1	1	1	1	1	1	1	1	4
1	3	2	1	4	5	6	1	2	0	0	1	0	0	0	0	1	1	1	0	0	5	6	1	1	0	0	0	0	1	0	0	0	0	3	3	1	1	1	2	3	3	3	3	2	2	2	2	2	2
1	3	2	1	4	5	6	1	2	1	0	0	0	0	0	1	0	0	0	0	0	8	10	1	0	0	1	0	0	1	0	0	0	0	1	3	2	1	1	2	1	1	2	3	3	2	3	3	2	4
2	2	2	2	1	4	3	3	4	0	1	0	1	0	0	0	0	0	1	0	0	5	5	3	1	1	0	0	0	1	0	0	0	0	1	1	2	2	1	1	2	2	1	2	1	1	2	2	2	2
1	2	2	1	3	2	6	2	3	0	0	0	1	0	1	0	0	1	0	0	0	3	3	1	0	0	0	0	1	1	0	0	0	0	2	2	1	1	2	2	1	1	2	3	3	2	3	2	2	2
1	2	2	1	3	5	3	1	3	0	1	0	0	0	0	0	1	0	0	0	0	5	8	1	1	0	0	0	0	1	0	0	0	0	1	2	1	1	1	2	2	3	3	3	3	2	2	3	2	2
1	2	1	1	3	4	1	1	1	0	0	1	0	0	0	0	0	1	0	0	0	1	1	3	1	0	0	0	0	1	0	0	0	0	2	2	1	1	2	2	1	1	2	2	2	2	2	1	0	2
1	2	2	2	1	4	3	3	2	0	1	1	0	0	0	0	1	1	0	0	0	3	3	3	1	0	0	1	1	1	0	0	0	0	1	1	1	1	1	1	2	2	1	1	2	1	1	2	1	2
1	4	2	4	4	4	3	2	3	1	0	0	0	0	0	1	0	0	0	0	0	3	3	1	1	0	0	1	0	1	0	1	0	0	2	2	2	1	1	2	3	3	3	1	1	1	1	1	1	3
1	3	1	1	4	1	3	2	2	0	1	1	0	0	0	0	1	1	0	0	0	5	8	1	1	0	0	0	0	1	0	0	0	0	1	1	1	2	1	1	3	3	1	3	2	1	2	2	3	1
1	2	2	1	3	3	3	2	2	0	1	0	0	0	0	0	1	0	0	0	0	8	8	1	1	0	1	1	0	1	0	1	1	0	2	2	1	1	1	2	1	1	1	3	3	2	2	3	3	3
1	2	2	1	2	4	1	2	3	0	0	1	0	0	0	0	0	1	0	0	0	6	6	3	0	0	0	0	1	1	0	0	0	0	1	1	1	1	1	1	1	2	1	1	0	1	1	1	0	0
2	4	2	1	4	4	1	1	2	0	1	1	1	0	1	0	1	1	1	0	1	3	5	1	1	0	0	0	0	1	0	0	0	0	2	2	1	1	1	1	2	1	1	1	1	1	1	1	0	3
1	3	2	1	4	5	6	1	3	1	0	0	0	0	0	1	0	0	0	0	0	3	3	1	1	0	1	0	0	1	0	0	0	0	1	2	2	1	1	1	3	2	3	3	2	4	1	3	1	3
1	3	1	1	3	3	1	2	1	1	1	1	0	0	0	1	1	1	0	0	0	2	4	1	1	0	0	0	0	1	0	0	0	0	2	2	1	1	1	2	2	3	1	2	0	2	1	1	0	3
1	1	3	2	1	5	3	2	3	0	1	1	0	0	0	0	1	1	0	0	0	2	6	1	1	0	0	0	0	1	0	0	0	0	2	2	1	1	1	2	1	1	1	1	1	2	2	2	2	0
1	4	2	1	4	3	6	1	3	0	1	0	0	0	0	0	1	0	0	0	0	5	3	1	1	0	0	0	0	1	0	0	0	0	1	2	1	1	1	2	2	2	3	2	1	1	2	2	1	3
1	2	1	1	4	4	6	1	2	0	1	0	0	0	0	0	1	0	0	0	0	4	9	1	1	0	0	0	0	1	0	0	0	0	1	3	1	1	1	2	1	1	1	2	1	1	1	3	3	2
1	1	2	2	1	5	3	2	2	1	1	0	1	0	0	0	1	0	0	0	0	5	4	2	1	0	0	0	0	1	0	0	0	0	2	2	1	1	2	2	1	1	1	1	1	1	1	1	0	1
1	1	2	2	2	3	3	1	3	0	1	0	0	0	0	0	0	0	0	0	1	5	4	1	1	0	0	0	0	1	0	0	0	0	1	2	2	1	2	2	1	1	2	2	0	3	3	2	3	1
1	4	1	3	3	3	3	2	4	1	1	1	1	0	0	1	1	1	1	0	0	5	7	1	1	0	0	0	0	1	0	0	0	0	2	3	2	2	1	1	2	2	3	2	3	1	3	2	2	3
1	5	2	1	4	1	3	2	5	0	0	0	1	0	0	0	0	0	1	0	0	7	9	1	1	0	0	0	0	1	0	0	0	0	2	3	1	1	2	2	2	2	2	2	2	2	2	1	0	2
1	5	2	1	4	4	3	2	3	0	0	1	0	0	0	0	1	0	0	0	0	5	5	1	1	0	0	0	0	1	0	0	0	0	2	2	1	1	1	2	2	2	2	1	2	1	1	2	1	2
2	2	2	2	1	4	6	1	2	1	1	1	0	0	0	1	1	1	0	0	0	4	3	3	1	0	1	1	0	1	0	0	0	0	2	2	1	1	2	2	2	3	2	3	3	2	1	1	0	3
1	2	2	1	3	4	1	1	2	0	0	1	0	0	0	0	1	1	0	0	0	3	3	2	1	0	0	0	0	1	0	0	0	0	3	3	1	1	1	2	3	3	1	1	1	1	1	1	1	1
1	4	2	1	2	2	3	2	3	1	1	0	1	0	0	0	1	0	0	0	0	9	9	3	1	0	0	0	0	1	0	0	0	0	1	1	1	1	2	2	2	2	2	3	2	0	1	0	0	3
2	1	2	2	2	3	2	2	2	0	1	0	0	0	0	0	1	0	0	0	1	8	3	2	1	0	0	1	0	1	0	0	0	0	2	1	1	2	2	1	1	3	0	2	0	2	0	0	0	4
2	4	5	1	4	4	1	1	2	1	1	1	0	0	1	1	1	1	0	0	1	5	3	1	0	0	0	1	0	1	0	0	0	0	1	2	1	1	2	2	3	3	3	2	2	2	3	1	1	2
1	3	4	2	1	5	2	1	4	0	1	1	0	0	0	0	1	1	0	0	0	3	3	1	1	0	0	0	0	1	0	0	0	0	2	3	1	1	2	2	1	1	2	2	3	2	3	4	1	4
1	3	4	1	3	2	1	1	4	0	1	0	0	0	1	0	1	0	0	0	0	2	7	1	1	0	0	0	0	1	0	0	0	0	2	1	1	1	1	1	1	1	1	1	1	2	1	3	3	1
1	2	2	1	3	5	3	2	4	0	1	0	0	0	0	0	0	0	1	0	0	5	5	1	1	0	0	0	0	1	0	0	0	0	1	2	1	1	1	2	1	1	0	0	1	0	3	2	3	2
1	2	2	1	3	5	3	2	4	0	1	0	0	0	0	0	0	0	1	0	0	5	5	1	1	0	0	0	0	1	0	0	0	0	1	2	1	1	1	2	1	1	0	0	1	0	3	2	3	2
1	4	1	2	2	5	1	1	3	1	1	0	1	0	1	0	1	0	0	0	0	5	7	1	1	0	0	0	0	1	0	0	0	0	2	3	1	1	2	2	2	2	3	3	3	1	1	1	1	3
1	1	4	2	1	4	3	2	3	1	1	1	0	0	0	1	1	1	0	0	0	5	5	1	1	0	0	0	0	1	0	0	0	0	2	2	1	1	2	2	3	3	3	3	3	2	4	2	1	3
1	4	2	1	4	2	3	2	1	0	1	0	0	0	0	0	1	0	0	0	0	3	3	3	1	0	0	0	0	1	0	0	0	0	2	2	1	1	2	2	3	3	1	1	1	1	1	1	0	1
2	1	2	2	2	4	5	2	4	1	1	0	0	0	0	0	1	1	0	0	0	9	4	1	1	0	0	0	0	1	0	1	0	0	2	2	1	1	1	1	3	3	4	1	2	2	1	4	0	1
1	2	2	1	3	4	1	1	2	1	1	0	1	0	1	1	1	0	1	0	1	1	2	1	1	0	0	0	0	1	0	0	0	0	1	2	1	1	1	2	3	3	2	2	3	2	2	1	1	3
2	3	2	1	4	2	4	2	2	0	0	0	0	0	1	0	0	1	0	0	0	5	5	3	1	0	0	0	0	1	0	0	0	0	2	2	1	2	1	2	1	1	3	1	2	1	1	1	0	2
1	2	2	2	1	3	2	2	4	0	1	0	0	0	0	0	1	0	0	0	0	4	3	1	1	0	0	0	0	1	0	0	0	0	1	2	2	1	1	2	1	1	2	3	2	2	3	2	2	1
1	3	2	1	4	4	1	2	2	0	1	1	0	0	0	0	1	0	0	0	0	3	3	3	1	0	1	0	0	1	0	0	0	0	1	1	1	1	2	2	2	2	2	2	2	2	2	2	0	2
1	2	2	2	1	5	2	1	4	0	0	0	0	0	1	0	0	0	0	0	1	5	8	1	1	0	0	0	0	1	0	0	0	0	1	3	2	1	1	2	1	1	1	1	0	1	3	3	3	0
1	3	1	2	2	5	2	1	2	0	1	1	0	0	0	0	1	1	0	0	0	5	5	1	1	0	0	0	0	1	0	0	0	0	1	2	1	1	1	2	2	2	1	1	2	3	3	1	1	4
1	2	2	2	1	4	1	1	4	0	1	0	1	0	0	0	1	0	0	0	0	5	2	2	1	0	1	1	0	1	0	0	0	0	2	1	1	1	2	1	2	1	1	2	1	1	1	1	1	3
1	2	2	2	1	4	1	2	3	1	1	1	0	0	0	1	1	0	0	0	0	5	6	3	1	0	0	0	0	1	0	0	0	0	1	2	1	1	2	2	3	3	1	1	2	1	1	2	1	2
1	1	2	2	1	5	1	1	4	1	1	0	1	0	1	1	1	0	1	0	1	8	4	2	1	1	1	0	0	1	0	0	0	0	1	1	1	1	1	1	1	2	1	1	1	2	1	1	2	1
1	3	2	1	4	4	3	1	1	1	0	0	0	0	0	0	0	1	0	0	0	3	8	1	1	0	0	0	0	1	0	0	0	0	2	2	1	1	1	2	1	1	0	2	2	2	3	2	1	2
2	1	2	2	2	4	6	1	1	0	0	1	0	0	0	0	0	1	0	0	0	4	10	1	1	0	0	0	1	1	0	1	0	0	3	1	1	1	2	1	3	1	1	1	1	1	1	1	1	1
1	3	2	1	4	3	1	1	3	1	0	1	1	0	0	1	0	1	0	0	0	2	2	1	1	0	0	0	0	1	0	0	0	0	2	2	1	1	2	2	3	3	2	3	2	1	3	3	1	1
1	1	2	2	2	4	3	1	2	1	1	1	1	0	1	1	1	1	1	0	1	8	8	3	1	0	0	1	0	1	0	0	0	0	2	2	1	1	2	1	3	3	3	4	2	2	2	2	1	2
1	1	2	2	1	4	3	3	4	1	0	1	0	0	0	1	1	0	0	0	0	9	4	2	1	0	0	0	0	1	0	0	0	0	3	2	1	1	1	1	1	1	1	1	1	1	2	0	0	2
1	2	2	1	2	2	3	2	2	1	0	1	0	0	0	1	1	1	1	0	0	7	8	3	1	0	0	0	0	1	0	0	0	0	1	2	1	1	1	2	2	2	1	2	1	1	1	2	0	0
1	1	4	2	1	2	3	1	2	1	1	0	1	0	0	0	1	0	0	0	0	6	4	1	1	0	1	0	0	1	0	0	0	0	2	3	2	1	1	2	1	1	2	2	3	3	3	1	1	3
1	1	2	2	1	3	5	1	2	0	1	0	0	0	0	0	1	0	0	0	0	6	6	3	1	0	0	0	0	1	0	0	0	0	1	1	2	2	1	2	2	2	1	2	2	1	1	2	2	3
1	2	2	1	4	2	6	1	3	0	1	0	0	0	0	0	0	0	1	0	0	3	2	1	1	0	1	0	0	1	0	0	0	0	1	2	1	1	1	2	1	1	2	2	0	0	1	1	2	0
1	5	2	1	3	5	3	2	3	0	0	1	0	0	0	0	0	1	0	0	0	3	3	3	1	0	0	0	0	1	0	0	0	0	1	1	1	1	2	2	3	3	1	1	1	1	1	1	1	1
1	4	2	1	3	3	3	1	3	1	0	1	1	0	0	1	0	1	1	0	0	2	2	3	1	0	0	0	0	1	0	0	0	0	1	1	1	1	2	1	2	2	3	3	2	0	2	2	0	2
1	2	2	1	4	2	3	2	1	1	1	0	0	0	1	0	0	1	0	0	0	2	2	1	1	0	0	0	0	1	0	0	0	0	2	2	1	1	1	2	3	3	3	3	3	2	0	0	0	2
1	1	1	2	1	3	3	1	4	1	1	0	0	0	0	0	1	0	0	0	0	8	5	2	1	0	1	1	0	1	0	0	0	0	2	1	1	2	1	1	3	3	1	1	1	1	1	1	2	2
1	2	1	1	3	5	2	1	3	0	0	1	0	0	0	0	0	1	0	0	0	8	8	2	1	0	0	1	0	1	0	0	0	0	2	2	1	1	1	1	3	3	1	1	1	1	0	1	0	1
1	2	2	2	1	4	1	1	3	0	1	1	0	0	0	0	1	1	0	0	0	7	4	2	1	0	1	0	0	1	0	0	0	0	2	1	1	1	2	1	2	3	2	3	3	1	1	3	1	3
1	2	2	2	1	3	1	2	4	1	1	1	0	0	0	0	1	1	0	0	0	4	4	3	1	0	0	0	0	1	0	0	0	0	1	1	2	2	1	1	1	1	2	2	2	2	2	3	3	2
1	2	2	1	4	4	3	2	2	0	1	1	0	0	0	0	1	1	0	0	0	5	5	3	1	0	1	0	0	1	0	0	0	0	2	2	2	1	1	1	1	1	2	3	2	2	2	2	2	3
2	4	6	1	3	5	1	1	3	0	0	0	1	0	0	0	0	0	1	0	0	7	5	2	0	0	1	0	0	1	0	0	0	0	1	1	2	2	1	1	1	1	1	1	1	1	1	0	0	1
2	1	4	2	1	4	5	1	2	1	1	1	0	0	0	0	0	1	0	0	0	8	2	2	0	1	1	1	0	1	0	0	0	1	1	2	2	1	1	2	1	2	1	2	2	1	1	1	1	3
1	3	2	1	4	5	1	1	1	0	1	1	0	0	1	0	1	1	0	0	1	2	2	3	1	0	0	0	0	1	0	0	0	0	2	2	1	1	2	2	3	3	1	2	2	1	2	1	1	3
1	1	2	2	1	3	5	3	3	0	1	0	0	0	1	0	1	0	0	0	0	5	5	3	1	0	0	0	0	1	0	0	0	0	2	2	2	2	1	1	1	1	3	2	2	1	2	2	2	0
1	5	1	1	3	5	1	1	1	0	1	1	0	0	0	0	0	1	0	0	0	4	4	1	1	0	0	0	0	1	0	0	0	0	1	2	2	2	1	2	1	1	3	2	2	2	3	3	1	3
1	1	5	2	1	5	1	1	1	0	1	1	0	0	0	0	1	1	0	0	0	5	4	3	1	0	0	0	0	1	0	0	0	0	1	1	2	1	1	1	3	3	4	4	1	2	1	0	1	0
1	3	2	1	3	5	1	2	3	0	1	1	1	0	1	0	0	1	0	0	1	4	5	1	1	0	0	0	0	1	0	0	0	0	2	2	1	1	1	2	2	2	2	2	1	1	3	2	1	1
1	2	1	2	2	5	1	1	2	0	1	1	0	0	0	0	1	1	0	0	1	3	6	2	0	0	1	1	0	1	0	0	1	0	2	3	1	1	1	2	1	1	0	1	3	2	2	1	1	3
1	1	4	2	1	5	1	2	4	1	0	1	0	0	0	1	0	1	0	0	0	7	7	3	1	0	0	0	0	1	0	0	0	0	2	2	1	1	2	2	2	3	2	3	1	2	2	2	1	2
2	2	4	2	2	4	3	2	5	0	1	1	0	0	0	0	0	0	1	0	0	5	5	2	1	0	1	0	0	1	0	1	0	0	1	1	1	1	1	1	1	1	1	2	2	1	2	2	2	2
1	1	2	2	1	5	3	1	4	1	0	1	0	0	0	1	0	1	0	0	0	8	9	2	1	0	1	0	0	1	0	0	0	0	2	1	1	1	2	1	1	1	2	2	1	1	1	2	2	1
1	4	2	1	3	3	6	2	2	0	1	1	1	0	0	0	1	1	0	0	0	4	3	2	1	0	0	0	0	1	0	0	0	0	2	2	1	1	2	2	2	2	2	3	3	1	3	2	1	3
1	4	2	1	3	3	1	1	2	1	0	0	0	0	0	0	1	1	0	0	0	3	2	2	1	0	0	0	0	1	0	0	0	0	2	1	1	2	2	1	1	2	1	1	1	0	1	1	1	1
1	2	5	1	3	4	2	1	1	0	1	0	0	0	0	0	1	0	0	0	0	5	2	2	0	0	1	0	0	1	0	0	0	0	1	1	1	1	2	2	2	2	1	1	1	1	1	1	1	1
1	3	2	1	3	2	3	2	5	0	1	0	0	0	0	0	1	1	0	0	0	5	8	1	1	0	0	0	0	1	0	0	0	0	3	2	1	1	2	2	1	1	2	2	2	1	1	2	2	0
1	1	2	2	2	5	1	1	2	1	0	1	0	0	0	1	1	1	0	0	0	3	4	1	1	0	0	0	0	1	0	0	0	0	1	2	1	1	2	2	1	1	3	3	1	1	2	3	1	1
2	1	4	2	1	5	6	1	3	0	1	1	1	0	0	0	1	1	1	0	0	5	9	1	1	0	0	0	0	1	0	0	0	0	2	3	1	1	1	1	3	3	2	3	2	3	3	2	2	4
1	4	2	1	4	2	2	1	4	0	1	0	0	0	0	0	1	0	0	0	0	6	2	1	1	0	0	0	0	1	0	0	0	0	1	2	2	2	1	2	2	1	2	2	0	1	2	2	2	2
1	3	1	1	3	5	1	1	3	1	0	0	0	0	0	0	1	0	0	0	0	6	5	1	1	0	0	0	0	1	0	0	0	0	2	1	1	2	2	1	1	1	0	1	1	1	1	1	0	1
1	1	4	2	2	4	5	1	2	0	1	0	0	0	0	0	1	0	0	0	0	3	2	3	1	0	0	0	0	1	0	0	0	0	2	1	1	1	2	1	3	3	3	3	2	1	2	1	0	1
1	2	2	1	3	4	3	1	2	1	1	1	0	0	0	1	0	1	0	0	0	6	6	1	1	0	1	1	0	1	0	1	0	0	2	2	1	1	2	2	1	2	1	1	1	1	1	1	1	1
1	3	4	1	4	2	1	1	3	1	0	1	0	0	0	0	1	1	0	0	0	6	4	3	1	0	0	0	0	1	0	0	0	0	2	2	1	1	1	1	1	1	1	2	3	2	3	2	1	3
1	3	2	1	1	5	6	1	1	0	0	1	0	0	0	0	0	1	0	0	0	3	2	3	1	0	0	0	0	1	0	0	0	0	2	2	1	1	2	2	3	3	3	3	0	1	2	0	1	2
2	3	4	2	1	4	1	1	1	1	1	0	0	0	1	1	1	1	0	0	0	4	5	2	1	0	0	0	0	1	0	0	0	0	2	1	1	2	1	1	3	3	1	1	1	1	1	1	0	1
1	1	1	2	2	4	5	1	3	0	1	0	0	0	1	1	0	0	0	0	1	2	2	3	1	0	0	0	0	1	0	0	0	0	2	1	1	2	2	1	1	1	0	1	2	2	2	1	3	2
1	2	2	1	3	4	2	2	4	0	1	0	0	0	0	0	1	0	0	0	0	6	5	1	1	0	0	0	1	1	0	0	0	1	1	1	1	2	1	1	1	1	1	1	1	1	2	2	1	1
1	3	4	1	2	2	1	2	3	0	1	0	0	0	0	0	1	0	0	0	0	8	9	1	1	0	0	0	0	1	0	0	0	0	1	1	2	2	1	2	2	3	2	3	0	4	2	0	2	4
1	3	2	1	3	4	3	2	3	1	0	0	0	0	0	0	1	0	0	0	0	5	7	2	1	0	0	0	0	1	0	0	0	0	1	2	1	1	1	2	1	1	1	1	1	1	1	1	1	1
1	2	2	1	3	3	3	2	2	0	1	0	0	0	0	0	1	0	0	0	0	8	8	1	1	0	1	1	0	1	0	1	1	0	2	2	1	1	1	2	1	1	1	3	3	2	2	3	3	3
1	4	2	1	3	2	3	2	3	1	0	1	1	0	0	1	0	1	1	0	0	5	4	2	1	0	0	0	0	1	0	0	0	0	1	1	1	1	1	1	2	3	3	3	2	1	1	2	1	2
1	5	2	1	4	4	1	1	3	1	0	0	0	0	0	1	0	0	0	0	0	8	8	3	1	0	0	0	0	1	0	0	0	0	1	1	1	1	2	2	3	3	2	2	2	2	2	1	1	2
1	2	4	1	3	3	3	3	3	0	0	0	0	0	1	0	0	0	0	0	1	2	2	3	1	1	0	0	0	1	1	0	0	0	2	2	1	1	2	1	2	2	2	2	2	1	1	2	2	2
1	3	2	1	4	2	1	1	3	1	1	0	1	0	0	1	1	0	1	0	0	3	5	1	1	0	0	0	0	1	0	0	0	0	2	2	1	1	1	1	3	3	2	2	2	2	3	1	1	3
2	2	4	1	4	1	1	2	3	0	0	0	1	0	0	0	0	0	0	0	1	6	4	3	1	0	0	0	0	1	0	0	0	0	1	1	2	1	1	1	2	2	1	2	1	1	1	3	0	0
1	4	4	1	3	4	1	1	2	1	1	0	0	0	0	0	1	0	0	0	1	3	5	1	1	0	0	0	0	1	0	0	0	0	1	1	1	2	1	1	2	2	1	1	1	1	1	1	1	1
2	1	4	2	1	4	5	1	3	0	1	0	0	0	1	0	1	0	0	0	1	7	3	2	0	1	1	0	0	1	0	0	0	0	1	2	2	1	1	2	1	2	2	2	2	2	2	1	2	3
1	4	2	1	3	3	1	1	3	1	1	0	0	0	1	1	1	0	0	0	1	3	5	1	1	0	0	0	0	1	0	0	0	0	2	2	1	2	1	1	3	2	2	3	1	1	2	0	1	2
1	1	4	2	2	4	5	1	2	0	0	0	0	0	1	0	1	0	0	0	0	8	8	3	0	0	1	0	0	0	0	1	0	0	1	1	2	2	1	1	1	2	1	1	1	2	1	3	1	2
1	1	1	2	1	3	1	1	3	0	1	0	0	0	0	0	1	0	0	0	0	7	4	1	0	0	1	0	0	1	0	0	0	0	1	2	2	1	1	2	1	2	1	3	1	0	2	0	1	1
1	3	6	2	1	5	1	1	4	1	1	0	1	0	0	0	1	0	0	0	0	5	3	2	1	0	0	0	0	1	0	0	0	0	2	2	1	1	1	2	1	1	1	1	1	1	1	0	0	1
1	5	1	1	1	2	3	1	1	0	0	0	1	0	0	0	1	0	0	0	0	6	7	1	0	0	1	1	0	0	1	0	1	0	2	2	1	2	2	1	2	2	0	0	0	0	1	0	0	0
1	3	3	1	3	4	1	1	1	0	1	0	1	0	0	0	1	0	1	0	0	3	7	1	1	0	0	0	0	1	0	0	0	0	2	2	1	1	2	2	3	3	3	3	3	2	2	1	2	3
1	2	2	2	1	4	1	2	3	0	1	0	0	0	0	1	1	0	0	0	0	7	5	3	0	0	1	0	0	1	0	0	0	0	1	1	1	1	1	1	1	1	3	2	2	2	2	1	1	3
1	3	2	1	4	4	1	1	3	1	1	1	0	0	0	0	1	0	0	0	0	5	5	3	1	0	0	0	0	1	0	0	0	0	1	2	1	1	2	1	2	2	1	1	1	1	1	1	1	1
1	3	2	1	4	5	6	1	2	1	0	0	0	0	0	1	0	0	0	0	0	8	10	1	0	0	1	0	0	1	0	0	0	0	1	3	2	1	1	2	1	1	2	3	3	2	3	3	2	4
1	2	1	1	2	5	1	1	2	0	1	0	0	0	0	0	0	1	0	0	0	3	3	1	1	0	0	0	0	1	0	0	0	0	1	2	1	1	2	2	2	3	1	2	1	2	2	1	2	3
1	3	2	1	2	2	1	2	1	0	0	0	1	0	0	0	0	0	0	0	1	4	3	3	1	0	0	0	0	1	0	0	0	0	1	1	1	1	2	2	2	2	1	1	2	1	2	2	1	2
1	4	2	4	4	2	6	2	2	0	1	1	0	0	1	0	1	1	0	0	0	7	5	1	0	0	1	1	0	1	0	1	0	1	1	2	2	1	1	2	1	2	0	2	2	2	2	3	1	4
2	3	6	1	3	4	1	1	2	0	1	1	0	0	0	0	0	1	0	0	0	4	3	3	1	0	0	0	0	1	0	0	0	0	2	2	1	1	2	2	2	1	2	3	2	1	2	1	1	1
1	2	2	1	2	5	6	1	3	0	1	0	0	0	0	0	1	0	0	0	0	4	6	3	1	0	0	0	0	1	0	0	0	0	1	1	2	2	2	1	1	1	2	1	1	1	1	1	1	1
2	3	3	1	3	4	1	1	2	1	0	0	0	0	0	1	0	0	0	0	0	1	3	1	1	0	0	0	0	1	0	0	0	0	2	2	1	1	2	2	2	2	2	3	2	1	2	0	0	2
1	3	2	1	4	5	2	1	2	1	1	1	0	0	1	1	1	1	0	0	1	2	2	3	1	0	0	0	0	1	0	0	0	0	2	2	1	1	1	2	3	3	2	3	2	2	3	2	2	2
1	3	2	1	3	3	3	3	3	1	1	0	1	0	0	1	1	0	0	0	0	1	1	1	1	0	0	0	0	1	0	0	0	0	2	2	1	1	1	1	3	3	3	3	3	1	3	2	1	2
1	3	2	2	1	3	1	1	3	0	1	0	0	0	0	0	1	0	0	0	0	5	5	1	1	0	0	0	0	1	0	0	0	0	1	2	1	1	1	2	1	1	2	2	0	2	0	2	2	3
1	1	1	2	1	5	5	1	3	1	1	0	1	0	0	1	1	1	0	0	0	6	7	1	1	0	0	0	0	1	0	0	0	0	2	2	1	2	2	2	3	3	2	2	1	1	1	1	1	2
1	5	2	1	2	2	3	3	3	0	0	0	0	0	1	0	0	1	0	0	0	1	10	1	1	0	0	0	0	1	0	0	0	0	1	2	1	1	2	1	1	1	2	1	0	1	2	2	2	1
2	1	1	2	1	5	1	2	4	1	1	0	0	0	0	1	1	0	0	0	0	6	6	3	1	0	1	1	0	1	0	1	0	0	2	2	1	1	2	2	1	1	1	1	2	2	3	1	1	3
1	3	2	2	1	4	2	1	4	0	0	1	0	0	0	0	0	1	0	0	0	5	5	2	1	0	0	0	0	1	0	0	0	0	3	1	1	1	2	1	1	3	3	3	0	3	1	1	1	2
1	2	2	1	3	2	2	2	3	0	0	1	0	0	0	0	1	0	0	0	0	3	4	3	1	0	0	0	0	1	0	0	0	0	1	1	2	1	1	2	3	3	3	3	3	1	2	0	1	0
1	2	2	2	1	4	1	1	1	1	1	1	0	0	0	1	1	1	0	0	0	3	3	3	1	0	0	0	0	1	0	0	0	0	2	2	1	1	2	2	3	3	2	3	2	1	3	2	0	3
1	3	2	1	3	5	1	1	1	0	1	1	0	0	0	0	1	1	0	0	0	5	5	1	1	0	0	1	1	1	0	0	0	0	1	2	2	1	1	2	1	1	0	4	1	2	2	3	2	3
1	5	2	1	4	2	6	3	3	0	1	0	0	0	1	0	1	0	0	0	1	4	4	1	1	0	0	0	0	1	0	0	0	0	1	1	1	1	1	1	2	2	1	1	2	3	2	2	2	2
1	2	4	1	3	5	6	1	4	1	1	0	0	0	0	1	1	0	0	0	0	5	7	1	1	0	0	0	0	1	0	0	0	0	2	2	1	1	1	2	3	2	1	1	1	2	3	1	1	2
1	1	2	2	1	4	6	1	1	1	0	0	0	0	0	1	1	0	0	0	0	3	2	3	1	0	0	0	0	1	0	0	0	0	1	1	2	1	1	1	1	1	1	1	1	1	1	1	1	1
1	3	2	1	3	4	3	3	4	1	0	1	1	0	0	1	0	1	1	0	0	2	2	3	1	0	0	0	0	1	0	0	0	0	1	1	1	1	2	2	3	3	2	2	2	1	2	2	0	1
1	2	2	1	3	5	1	1	2	0	0	1	0	0	0	0	1	0	0	0	0	4	5	1	1	0	0	0	0	1	0	0	0	0	2	2	1	2	1	1	2	2	3	3	2	3	3	4	3	1
1	2	2	1	3	4	3	2	2	0	1	0	0	0	0	0	1	0	0	0	0	8	5	2	0	0	1	0	0	1	0	0	0	0	1	1	2	2	1	1	1	3	0	0	1	1	1	1	1	0
1	3	2	1	4	4	3	2	3	0	1	0	0	0	0	0	1	0	0	0	0	7	3	2	1	0	0	0	0	1	0	0	0	0	2	2	2	1	2	2	1	1	2	3	2	2	2	2	3	3
1	2	2	1	3	5	1	1	3	1	0	0	0	0	0	0	0	1	0	0	0	2	8	1	1	0	0	0	0	1	0	0	0	0	1	2	1	1	2	1	2	1	1	2	2	1	2	1	0	0
1	3	2	1	3	3	1	1	1	0	1	1	1	0	1	1	1	1	1	0	0	4	6	1	1	0	0	0	0	1	0	0	0	0	2	2	1	1	1	2	1	1	2	2	3	1	1	3	2	3
1	3	2	1	3	5	1	1	1	1	0	1	0	0	0	1	1	1	0	0	1	6	6	2	1	0	0	0	0	1	0	0	0	0	1	1	1	1	1	1	3	3	2	3	2	1	2	0	2	1
1	2	2	1	3	3	2	2	2	0	1	0	0	0	0	0	1	0	0	0	0	2	3	3	1	0	0	0	0	1	0	0	0	0	1	1	2	2	1	1	1	1	1	2	1	1	2	1	0	0
1	2	2	1	3	2	3	2	4	0	1	0	0	0	0	0	1	0	0	0	0	6	6	3	1	0	0	0	0	1	0	0	0	0	2	1	1	1	2	2	2	2	0	4	4	3	2	4	0	0
1	1	2	2	1	3	5	1	1	0	1	0	1	0	1	1	1	0	1	0	1	6	4	3	1	0	0	0	0	1	0	0	0	0	2	2	2	2	1	2	2	2	3	4	2	2	4	3	1	4
1	3	2	1	3	4	2	1	4	0	1	0	0	0	0	0	1	0	0	0	0	5	8	1	1	0	0	0	0	1	0	0	0	0	1	2	1	1	1	2	1	1	2	2	1	1	2	1	3	2
1	3	2	1	4	3	3	3	3	0	1	0	1	0	1	0	1	0	1	0	1	7	3	1	1	0	0	0	0	1	0	0	0	0	1	2	1	1	1	2	1	1	1	2	1	1	3	4	3	3
1	3	2	1	3	3	3	2	2	0	0	0	1	0	0	0	1	0	0	0	0	1	1	3	1	0	0	0	0	1	0	0	0	0	1	1	2	2	1	1	2	2	1	1	1	1	3	0	1	1
1	2	2	1	2	4	3	2	2	1	0	0	0	0	0	1	0	0	0	0	0	5	5	1	1	0	0	0	0	1	0	0	0	0	1	2	1	1	1	2	1	1	2	2	2	1	3	1	1	3
1	2	2	1	4	4	6	1	4	1	1	0	1	0	0	1	1	0	0	0	1	6	6	1	1	1	1	0	0	1	0	0	0	0	2	2	1	1	1	1	1	1	0	2	0	2	3	2	2	0
1	2	2	1	3	3	2	2	5	0	1	0	0	0	0	0	1	0	0	0	0	6	6	3	1	0	0	0	0	1	0	0	0	0	2	2	2	2	1	1	1	1	1	2	1	1	3	1	1	1
1	1	2	2	1	4	6	1	3	1	0	0	0	0	0	0	1	0	0	0	0	5	5	2	1	0	0	0	0	1	0	0	0	0	2	1	1	2	1	1	1	1	0	2	2	2	1	0	0	0
1	2	2	1	3	4	1	1	1	1	1	1	1	1	0	1	1	1	1	1	0	3	1	1	1	0	0	0	0	1	0	0	0	0	1	2	1	1	1	2	1	1	0	3	3	2	3	2	2	3
1	4	2	1	4	2	3	2	2	0	1	0	1	0	0	0	1	0	1	0	1	6	6	3	1	0	0	0	0	1	0	0	0	0	1	1	2	2	1	1	1	3	2	2	1	1	1	0	1	2
1	3	2	1	3	4	1	3	3	1	1	1	1	0	1	1	1	1	1	0	1	3	3	3	1	0	1	0	0	1	0	0	0	0	2	2	1	1	1	1	1	1	1	1	1	1	1	1	1	3
1	2	2	2	2	5	1	1	3	0	1	0	0	0	0	0	1	0	0	0	0	6	3	2	1	0	0	0	0	1	0	0	0	0	2	1	2	2	1	1	2	1	1	1	1	1	1	1	1	1
1	1	2	2	1	1	3	2	3	0	1	0	1	0	1	0	1	0	1	0	1	6	6	3	1	0	0	0	0	1	0	0	0	0	1	1	1	1	1	1	1	1	0	4	2	0	4	2	2	4
1	2	2	1	3	5	1	1	3	0	1	0	0	0	1	0	1	0	0	0	1	4	6	1	0	0	1	0	0	1	0	0	0	0	1	2	2	1	1	2	1	1	1	1	1	1	1	1	1	1
1	2	2	1	4	5	1	1	2	0	1	0	0	0	0	0	0	1	0	0	0	2	2	3	1	0	0	0	0	1	0	0	0	0	1	1	1	1	2	2	2	2	1	1	1	1	1	1	1	1
2	5	4	1	4	2	1	2	3	0	1	0	1	0	1	0	1	0	1	0	1	5	5	2	1	0	0	0	0	1	0	0	0	0	2	2	1	1	2	2	1	1	1	2	2	1	1	1	1	2
1	1	2	2	1	3	6	1	5	0	1	0	0	0	1	0	1	0	0	0	1	3	3	2	1	0	0	0	0	1	0	0	0	0	1	1	2	2	1	1	1	1	1	2	1	0	2	1	1	1
2	4	2	1	3	5	1	1	4	1	1	0	1	0	0	1	1	0	0	0	1	7	3	1	1	0	1	1	0	1	1	0	0	0	2	3	1	1	1	2	3	3	3	3	2	2	3	3	2	0
2	4	2	1	3	4	1	1	2	0	1	0	0	0	1	0	1	0	0	0	1	6	6	2	0	0	1	0	0	1	0	0	0	0	1	2	1	2	1	1	3	3	1	3	1	1	1	2	1	4
1	3	2	1	4	3	6	2	2	0	1	0	0	0	1	0	1	0	0	0	1	7	5	3	1	0	1	0	0	1	0	0	0	0	2	2	1	2	2	1	1	2	1	3	2	1	1	3	1	1
2	3	2	1	3	5	1	1	5	1	0	1	0	0	1	0	0	1	0	0	0	3	8	3	1	0	1	1	0	1	0	0	0	0	2	2	1	2	2	1	2	3	1	1	2	1	3	3	1	3
1	3	1	1	3	4	6	1	2	1	0	1	0	1	0	1	1	1	0	1	0	1	1	3	1	0	0	0	0	1	0	0	0	0	2	2	1	1	2	2	2	2	3	3	2	2	3	2	1	3
1	3	2	1	3	5	1	2	1	1	1	1	1	1	0	0	0	1	0	0	0	2	5	1	1	0	0	0	0	1	0	0	0	0	2	2	1	1	1	1	2	3	1	1	1	1	1	1	1	1
1	3	2	1	3	3	1	1	4	1	1	1	1	1	0	1	1	1	1	1	0	7	9	1	1	0	0	0	0	1	0	0	0	0	2	3	1	2	2	1	2	2	2	3	2	1	3	4	2	0
1	2	2	1	3	4	3	2	2	0	0	1	1	0	0	0	1	1	1	0	0	3	4	3	1	0	1	1	0	1	0	1	0	1	2	2	1	1	1	2	2	2	1	1	1	1	1	1	1	1
1	2	2	1	2	5	1	2	2	1	1	0	0	0	0	0	1	1	0	0	0	6	5	2	1	0	1	0	0	1	0	0	0	0	2	1	1	1	2	1	1	3	2	3	1	1	1	0	1	3
1	3	2	2	2	3	3	2	2	1	1	1	0	0	0	1	1	1	0	0	0	1	1	2	1	0	0	0	0	1	0	0	0	0	2	2	2	2	1	1	2	2	2	3	1	2	3	1	0	1
1	2	2	2	1	4	1	1	4	1	1	1	1	1	1	1	1	1	1	1	1	4	9	1	1	0	1	1	1	1	1	1	0	0	2	3	2	1	1	2	3	3	4	2	1	2	1	2	1	1
2	2	5	2	2	5	2	1	2	0	1	1	0	0	0	0	0	1	0	0	0	2	4	1	1	0	0	0	0	1	0	0	0	0	2	2	1	1	2	1	2	2	3	2	2	1	2	2	2	2
1	3	2	1	3	2	6	2	3	0	1	0	0	0	0	0	1	0	0	0	0	6	5	3	1	0	0	0	0	1	0	0	0	0	1	2	2	1	1	2	1	1	1	1	2	1	1	2	1	1
1	2	2	1	4	3	1	1	4	0	1	1	0	0	1	0	1	0	0	0	1	7	7	1	1	0	0	0	0	1	0	0	0	0	1	2	2	2	1	1	1	3	1	1	1	1	1	2	2	0
1	3	2	1	4	3	6	2	3	0	1	0	0	0	0	0	0	1	0	0	0	5	3	3	1	0	0	0	0	1	0	0	0	0	2	2	2	1	1	1	1	1	3	3	2	2	3	3	2	3
2	2	2	1	3	5	1	1	1	0	1	0	0	0	0	0	1	1	0	0	0	4	3	3	1	0	0	0	0	1	0	0	0	0	2	2	1	1	1	1	2	2	2	2	1	1	1	1	1	2
1	2	2	1	2	5	3	2	1	0	1	0	0	0	0	0	1	0	0	0	0	5	7	3	1	0	0	0	0	0	0	1	0	0	1	1	1	2	1	2	3	3	0	1	2	3	2	0	2	3
1	3	2	1	3	4	3	3	3	0	0	1	0	0	0	0	0	1	0	0	0	5	7	1	1	0	0	0	0	1	0	0	0	0	1	2	1	1	2	2	1	1	2	2	3	2	3	2	2	2
1	4	2	4	4	4	1	1	2	1	1	0	0	0	1	1	1	1	0	0	0	1	1	3	1	0	0	0	0	1	0	0	0	0	2	2	1	1	2	2	3	3	2	1	2	1	1	1	0	2
1	1	1	2	2	2	5	1	2	0	1	0	0	0	0	0	0	0	0	0	1	7	6	1	0	0	1	0	0	1	0	0	0	0	1	2	2	1	1	2	1	2	1	1	1	1	1	1	1	1
1	2	2	1	3	4	3	2	2	1	0	0	0	0	0	1	1	1	0	0	0	7	9	1	1	0	0	0	0	1	0	0	0	0	1	1	2	2	1	2	1	1	2	2	1	1	1	1	1	2
1	1	2	1	2	2	3	2	4	0	0	0	0	0	1	0	0	0	0	0	1	5	3	1	1	0	1	0	0	1	0	1	0	0	1	2	2	2	1	1	1	1	2	3	1	0	1	2	1	2
1	3	2	1	3	4	3	2	2	1	1	1	0	1	0	0	1	1	1	0	1	3	5	3	1	0	0	0	0	1	0	0	0	0	2	2	1	1	2	1	1	1	1	1	1	1	1	0	1	1
1	3	2	1	3	4	3	2	2	1	1	1	0	1	0	0	1	1	1	0	1	3	5	3	1	0	0	0	0	1	0	0	0	0	2	2	1	1	2	1	1	1	1	1	1	1	1	0	1	1
2	4	2	1	4	2	1	2	3	0	1	0	1	0	0	1	0	1	1	0	0	7	7	3	0	1	0	0	0	1	0	0	0	0	2	2	1	1	1	1	1	1	1	1	1	1	1	2	0	3
2	1	2	2	2	4	6	1	1	0	0	1	0	0	0	0	0	1	0	0	0	4	10	1	1	0	0	0	1	1	0	1	0	0	3	1	1	1	2	1	3	1	1	1	1	1	1	1	1	1
2	2	2	1	3	4	1	1	2	1	1	1	0	0	0	1	1	1	1	0	0	2	2	3	0	1	1	1	0	1	0	0	0	0	1	2	2	1	1	2	3	3	1	1	0	1	0	0	1	0
2	3	1	1	4	5	1	2	3	0	0	1	0	0	0	0	0	0	0	0	1	7	4	3	1	1	1	1	0	1	0	0	0	1	2	2	1	1	2	2	2	2	1	1	1	1	1	1	1	1
1	5	2	1	4	3	4	2	2	0	0	1	0	0	0	0	0	1	0	0	0	1	1	3	1	0	0	0	0	1	0	0	0	0	1	1	1	1	2	1	2	2	3	3	1	1	1	0	0	3
1	4	2	1	4	3	3	2	2	0	1	0	0	0	0	0	1	0	0	0	0	1	1	3	1	0	0	0	0	1	0	0	0	0	2	2	1	1	2	2	2	2	3	3	1	1	1	2	1	2
1	3	2	1	3	2	3	2	4	0	1	0	0	0	0	0	1	0	0	0	0	6	10	1	0	0	1	0	0	1	0	0	0	0	1	3	2	1	1	2	1	1	2	1	1	1	1	1	2	2
1	1	2	1	3	1	3	2	2	0	0	0	1	0	0	0	0	0	0	0	1	2	2	1	1	0	0	0	0	1	0	0	0	0	3	3	1	1	2	2	3	3	2	4	2	1	3	2	2	3
1	2	2	1	3	4	2	2	2	0	1	0	0	0	0	0	1	0	0	0	0	8	8	3	1	0	0	0	0	1	0	0	0	0	2	2	1	1	1	1	2	2	3	1	2	1	3	2	1	1
1	5	2	4	3	4	6	2	4	0	0	1	0	0	0	0	0	1	0	0	0	6	10	1	1	0	0	0	0	1	1	0	0	0	1	3	2	1	1	2	2	2	1	1	1	1	2	0	1	2
1	3	2	1	4	2	3	2	2	0	1	0	0	0	0	0	1	0	0	0	0	1	1	1	1	0	0	0	0	1	0	0	0	0	1	2	2	1	1	2	1	1	2	3	2	1	3	2	0	1
1	1	2	2	1	4	6	2	3	1	1	1	0	0	0	1	1	1	0	0	0	1	1	3	1	0	0	0	0	1	0	0	0	0	2	2	2	2	1	1	3	2	2	3	1	2	1	2	0	0
1	2	2	1	2	5	1	2	2	0	1	1	1	0	1	0	1	1	1	0	1	5	5	1	1	0	0	0	0	1	0	0	0	0	2	3	1	2	1	1	3	3	2	2	2	2	1	1	1	2
2	2	2	2	2	4	6	1	1	0	1	1	0	0	0	0	1	0	0	0	0	3	2	3	1	0	0	0	0	1	0	0	0	0	3	3	1	1	2	1	3	3	2	2	2	2	2	1	1	3
1	2	2	1	3	5	3	2	2	1	0	0	0	0	0	0	0	0	0	0	1	3	9	1	1	0	0	0	0	0	1	0	0	0	2	2	1	2	1	2	1	3	2	2	2	0	2	3	0	0
1	3	2	1	3	5	2	1	3	0	1	0	0	0	0	0	1	0	0	0	0	3	3	1	1	0	0	0	0	1	0	0	0	0	2	2	1	1	2	2	2	2	2	2	2	1	1	2	1	1
1	3	2	1	3	5	1	1	2	1	1	1	1	0	0	0	1	1	0	0	0	3	3	3	1	0	0	1	0	1	0	0	0	0	2	2	1	1	2	2	2	2	2	3	2	2	3	2	2	2
1	3	2	2	2	5	1	2	3	1	0	0	0	0	0	0	1	0	0	0	0	4	3	3	1	0	0	0	0	1	0	0	0	0	1	1	1	1	1	2	1	2	2	2	1	2	1	1	1	3
2	3	4	1	3	5	1	1	1	1	1	1	1	1	1	0	0	1	1	1	0	7	9	1	1	0	1	0	0	1	0	0	0	0	2	2	2	1	1	2	1	3	3	2	2	1	2	2	1	3
1	2	2	1	4	4	1	1	2	1	1	1	0	0	0	0	1	1	0	0	0	5	8	1	1	0	0	1	0	1	0	0	0	0	1	3	1	1	1	2	1	1	2	3	2	2	2	3	2	3
1	2	2	1	3	5	2	3	4	0	1	1	0	0	0	0	1	1	0	0	0	4	7	1	1	0	0	1	0	1	0	0	1	0	2	3	1	2	1	1	2	3	1	1	1	1	1	1	1	1
1	2	2	1	3	4	1	2	3	0	1	1	0	0	0	0	1	1	0	0	0	8	5	2	0	0	1	1	0	1	0	0	0	0	2	1	1	1	1	2	1	3	1	2	2	2	2	1	2	2
1	3	2	3	3	4	6	2	2	0	1	1	0	0	1	0	1	1	1	0	1	2	4	3	1	0	0	1	0	1	0	0	0	0	2	2	1	1	1	1	1	2	1	3	2	0	1	1	1	3
1	2	2	1	3	5	1	2	3	1	1	0	1	0	0	1	1	1	1	0	0	3	5	3	1	1	0	0	0	1	1	0	0	0	2	2	1	1	2	2	2	2	2	2	2	1	3	2	1	2
2	2	2	1	2	5	1	1	3	1	1	1	1	1	1	1	1	1	1	1	1	3	2	2	1	0	0	0	0	1	0	0	0	0	2	1	1	1	1	1	2	2	1	2	1	2	2	2	1	3
1	2	2	2	2	5	1	1	3	0	1	0	0	0	1	1	1	1	0	0	0	5	6	1	1	0	0	0	1	1	0	0	0	1	2	2	1	1	1	1	1	2	1	1	1	0	1	1	1	1
2	3	3	1	3	4	1	1	2	1	0	0	0	0	0	1	0	0	0	0	0	1	3	1	1	0	0	0	0	1	0	0	0	0	2	2	1	1	2	2	2	2	2	3	2	1	2	0	0	2
1	1	1	2	1	5	2	2	1	0	1	0	1	0	0	0	1	0	0	0	0	5	5	3	1	1	0	0	0	1	0	0	0	0	1	2	1	1	1	1	3	2	2	2	3	2	2	3	2	3
1	1	2	2	2	4	3	2	4	0	1	0	0	0	1	0	1	0	0	0	1	6	3	2	1	0	0	1	0	1	0	0	0	0	3	1	2	2	1	1	1	2	1	2	1	1	2	1	1	4
1	2	2	1	3	3	3	2	4	1	0	0	0	0	0	1	0	0	0	0	0	1	2	3	1	0	0	0	0	1	0	0	0	0	2	2	2	2	2	2	2	2	1	1	2	1	4	3	1	1
1	4	2	1	4	3	6	1	3	0	1	0	0	0	1	0	1	0	1	0	0	5	5	3	1	0	0	0	0	1	0	0	0	0	2	2	1	1	2	2	3	3	3	3	2	2	1	1	1	1
1	2	2	1	3	3	1	2	3	1	1	0	0	0	0	1	1	0	0	0	0	3	3	1	1	0	0	0	0	1	0	0	0	0	2	2	1	1	2	2	1	1	2	2	3	2	1	2	2	0
2	3	2	1	3	5	1	2	3	0	1	0	1	0	0	0	1	0	1	0	0	2	2	3	1	0	0	0	0	1	0	0	0	0	2	2	1	1	1	1	2	2	2	2	1	1	2	1	1	1
1	2	2	1	3	3	3	2	3	0	1	0	0	0	0	0	1	0	0	0	0	4	5	1	1	0	0	0	0	1	0	0	0	0	2	2	1	1	1	2	1	2	2	3	1	2	2	1	1	3
1	3	2	2	1	5	3	1	3	1	1	1	1	0	0	0	1	1	0	0	1	5	9	1	1	0	1	1	0	1	1	0	0	0	2	3	2	1	1	2	3	3	2	1	2	3	3	0	2	2
1	3	1	2	1	5	1	2	3	1	1	1	1	1	1	1	1	1	1	1	1	9	9	3	1	0	0	0	0	1	0	0	0	0	2	2	1	1	2	2	3	3	3	3	2	2	2	2	1	2
1	1	1	2	1	5	1	2	3	0	1	1	0	0	1	0	1	1	0	0	1	5	5	2	1	0	1	1	0	1	0	0	0	0	2	2	2	1	1	2	1	1	1	1	2	2	2	2	2	2
1	3	2	1	4	2	6	2	2	1	0	0	0	0	0	1	0	0	0	0	0	3	5	1	1	0	0	0	0	1	0	0	0	0	2	3	1	2	1	1	3	3	3	3	2	1	2	0	0	0
1	2	2	2	2	4	3	2	3	1	1	0	1	0	0	0	0	1	0	0	0	5	7	1	1	0	1	0	0	1	0	0	0	0	1	2	1	1	1	2	2	3	3	4	2	2	1	0	1	3
1	5	1	1	1	2	3	1	1	0	0	0	1	0	0	0	1	0	0	0	0	6	7	1	0	0	1	1	0	0	1	0	1	0	2	2	1	2	2	1	2	2	0	0	0	0	1	0	0	0
2	3	2	1	3	3	1	1	1	1	1	0	1	0	1	1	1	0	0	0	1	4	3	3	1	0	0	0	0	1	0	0	0	0	2	2	1	1	1	1	2	2	1	3	3	2	3	3	2	3
1	3	2	2	1	5	3	1	3	1	1	1	1	0	0	0	1	1	0	0	1	5	9	1	1	0	1	1	0	1	1	0	0	0	2	3	2	1	1	2	3	3	2	1	2	3	3	0	2	2
1	2	2	1	3	3	1	1	3	1	1	1	1	0	1	1	1	1	1	0	1	4	10	1	1	0	0	0	0	1	0	0	0	0	1	2	1	1	1	2	2	2	2	2	2	1	1	1	1	1
2	3	2	1	3	5	1	1	2	1	0	1	1	0	0	0	1	0	0	0	0	4	4	1	1	0	0	0	0	1	0	0	0	0	2	2	2	1	1	2	3	2	1	2	2	1	1	2	2	2
2	4	2	1	4	4	1	1	2	0	1	1	1	0	1	0	1	1	1	0	1	3	5	1	1	0	0	0	0	1	0	0	0	0	2	2	1	1	1	1	2	1	1	1	1	1	1	1	0	3
1	3	2	1	4	4	1	1	2	1	0	1	1	0	1	1	0	1	0	0	0	5	4	3	1	0	0	0	0	1	0	0	0	0	2	2	1	1	1	1	2	2	1	2	1	1	2	1	1	1
1	3	2	1	3	3	1	1	2	0	1	0	0	0	0	0	1	0	0	0	0	4	2	1	1	0	1	0	0	1	0	0	0	0	1	2	2	1	1	2	1	1	3	2	2	2	2	2	2	2
1	3	2	1	3	3	3	2	2	0	1	0	0	0	0	0	1	0	1	0	0	4	4	1	1	0	0	0	0	1	0	0	0	0	1	2	2	1	1	2	1	1	1	1	1	1	1	1	1	1
1	1	2	3	3	3	5	1	3	0	1	0	0	0	1	0	1	1	0	0	0	6	5	1	1	0	0	0	0	1	0	0	0	0	1	1	2	2	1	1	1	2	2	2	1	1	2	2	2	2
1	5	2	1	2	2	4	3	3	0	1	0	1	0	1	0	1	0	0	0	0	3	2	3	1	0	0	0	0	1	0	0	0	0	2	2	1	1	1	2	2	2	2	2	2	2	2	3	1	4
1	3	2	1	4	3	3	2	3	0	1	0	0	0	0	0	1	0	0	0	0	6	6	1	1	0	0	0	0	1	0	0	0	0	1	2	2	1	1	2	1	1	1	1	1	3	1	1	1	3
1	1	1	2	1	3	1	1	3	0	1	0	0	0	0	0	1	0	0	0	0	7	4	1	0	0	1	0	0	1	0	0	0	0	1	2	2	1	1	2	1	2	1	3	1	0	2	0	1	1
1	2	2	1	3	5	3	2	3	1	0	1	1	0	0	1	0	1	1	0	0	5	7	1	1	0	0	1	0	1	0	0	0	0	1	2	1	1	2	1	3	2	3	2	2	1	2	1	1	2
1	2	2	1	3	2	3	2	2	0	1	0	1	0	0	0	1	0	1	0	0	3	3	3	1	0	0	0	0	1	0	0	0	0	1	1	1	1	2	2	1	1	1	2	3	2	2	1	1	3
2	3	2	1	3	5	1	1	2	1	0	1	1	0	0	0	1	0	0	0	0	4	4	1	1	0	0	0	0	1	0	0	0	0	2	2	2	1	1	2	3	2	1	2	2	1	1	2	2	2
1	4	2	1	3	4	1	1	2	1	1	0	0	0	1	1	0	0	0	0	0	3	3	3	1	0	0	0	0	1	0	0	0	0	2	2	1	1	1	2	1	1	1	1	1	1	1	1	0	1
1	3	2	2	1	3	1	1	4	0	1	0	1	0	0	0	1	0	1	0	1	1	3	1	1	0	0	0	0	1	0	0	0	0	2	2	1	2	2	1	3	2	1	3	2	2	2	2	2	0
1	4	2	1	4	2	1	1	3	0	1	0	0	0	0	0	0	1	0	0	0	1	3	1	1	0	0	0	0	1	0	0	0	0	2	2	1	1	2	2	3	3	2	4	2	2	3	2	1	1
2	2	4	1	3	5	2	1	3	1	1	0	0	0	0	1	1	0	0	0	0	3	3	3	1	0	0	1	0	1	0	0	0	0	2	2	1	1	1	1	1	2	3	2	2	2	3	2	1	2
2	2	2	1	2	5	1	2	1	1	1	1	0	0	1	0	1	1	0	0	0	2	2	1	1	0	0	0	0	1	0	0	0	0	2	2	1	1	1	2	2	2	2	3	1	1	3	3	1	3
1	2	2	1	3	4	3	2	1	1	1	0	0	0	0	0	1	1	0	0	0	10	1	1	1	0	1	0	0	1	0	0	0	0	2	1	1	1	1	2	1	1	2	2	3	1	2	1	2	1
1	3	2	1	4	4	1	1	2	0	1	0	0	0	1	0	1	0	0	0	0	5	5	1	1	0	0	0	0	1	0	0	0	0	1	1	1	2	2	1	1	1	1	1	1	1	1	1	1	1
1	4	4	4	1	4	1	1	2	0	1	0	1	0	1	0	1	0	1	0	1	3	3	2	1	0	0	0	0	1	0	0	0	0	2	2	1	1	2	2	1	2	2	2	2	2	2	2	1	3
1	1	2	1	2	4	3	2	1	0	1	0	0	0	0	0	1	0	0	0	0	4	4	3	1	0	0	0	0	1	0	0	0	0	1	1	1	1	1	2	1	2	1	2	2	1	1	2	3	1
1	3	2	1	4	5	1	1	3	0	1	1	0	0	1	1	1	1	0	0	1	5	6	2	1	0	0	0	0	1	0	0	0	0	2	1	2	2	1	1	1	1	1	3	3	1	0	0	2	2
1	2	2	1	4	4	6	1	1	1	1	1	1	0	1	0	1	1	0	0	1	3	3	3	1	0	0	0	0	1	0	0	0	0	1	1	2	2	1	1	1	1	3	3	2	1	1	1	1	1
1	3	2	1	3	3	1	2	2	0	1	0	1	0	1	0	1	0	1	0	1	4	3	2	1	0	0	0	0	1	0	0	0	0	1	1	1	2	1	1	1	2	2	2	1	1	3	2	1	2
1	1	4	2	1	4	5	1	3	0	1	0	0	0	1	0	0	0	0	0	1	5	6	2	1	0	0	0	0	1	0	0	0	0	1	1	1	1	2	2	1	1	2	1	2	1	3	2	1	1
1	2	2	1	3	3	6	3	5	0	0	0	1	0	0	0	0	1	0	0	0	5	5	1	1	0	0	0	0	1	0	0	0	0	1	2	2	2	1	1	2	2	3	2	0	2	2	0	2	0
1	2	3	2	2	5	5	1	3	0	0	0	0	0	1	0	1	0	0	0	0	5	8	1	1	0	0	0	1	1	0	0	0	1	2	2	2	1	1	2	2	3	3	3	2	1	2	2	3	2
2	3	4	1	3	5	1	1	1	1	1	1	1	1	1	0	0	1	1	1	0	7	9	1	1	0	1	0	0	1	0	0	0	0	2	2	2	1	1	2	1	3	3	2	2	1	2	2	1	3
1	3	2	1	3	4	1	1	4	1	1	0	1	0	1	0	1	0	1	0	0	5	5	3	1	0	0	0	0	1	0	0	0	0	2	2	1	1	1	1	2	2	2	2	2	2	3	3	2	2
1	1	2	2	2	5	5	1	1	1	0	1	0	0	1	0	1	0	0	0	1	8	6	1	0	0	0	0	1	1	0	0	0	0	1	1	2	2	2	2	3	3	1	1	1	1	1	1	1	0
1	4	2	1	4	5	3	2	2	1	1	0	1	0	0	0	1	0	1	0	0	4	5	1	1	0	0	0	0	1	0	0	0	0	2	2	1	2	2	2	3	3	1	1	1	1	1	1	1	1
1	4	1	2	1	3	1	2	2	0	0	1	0	0	0	0	0	1	0	0	0	5	5	3	1	0	0	0	0	1	0	0	0	0	1	1	1	1	1	1	2	3	2	2	0	2	2	3	2	2
1	2	1	1	3	5	1	1	2	0	0	1	0	0	0	1	1	1	0	0	0	4	4	3	1	0	1	0	0	1	0	0	0	0	2	2	1	1	2	2	2	2	2	3	1	2	2	2	1	0
1	5	1	1	4	4	4	2	2	1	0	1	1	0	0	1	1	1	0	0	0	2	3	1	1	1	0	0	1	1	0	0	0	0	2	2	2	1	1	2	1	1	2	3	1	1	2	1	1	4
1	3	1	1	1	2	1	1	4	0	0	0	1	0	0	0	0	1	0	0	0	1	2	3	1	0	0	0	0	1	0	0	0	0	2	1	1	1	1	1	1	1	3	2	0	3	3	3	3	3
1	4	1	1	3	4	3	2	2	0	1	0	0	0	0	0	1	0	0	0	0	3	3	3	1	0	0	0	0	1	0	0	0	0	1	1	2	2	1	1	2	2	2	2	1	1	1	2	1	2
1	3	2	1	3	4	2	1	3	1	0	1	0	0	1	1	0	1	0	0	1	6	6	2	0	0	1	1	1	1	0	0	0	0	1	2	2	1	1	2	1	2	1	1	1	1	1	1	0	0
2	3	2	1	3	5	1	1	4	0	0	1	0	0	0	0	1	0	0	0	0	5	4	3	1	0	0	0	0	1	0	0	0	0	1	1	2	2	1	1	2	2	2	2	1	2	1	1	1	2
1	4	2	1	3	4	1	2	2	0	1	0	0	1	0	0	1	0	0	0	0	5	5	1	0	0	0	1	0	1	0	0	0	0	2	2	1	1	2	2	1	1	2	3	3	3	3	2	2	3
1	4	4	1	4	2	1	1	2	0	1	1	0	0	0	0	1	1	0	0	0	5	8	1	1	0	0	0	0	1	0	0	0	0	2	3	1	1	1	2	1	1	3	4	2	2	1	2	0	3
1	2	4	1	3	3	2	2	3	0	1	0	1	0	1	0	0	0	1	0	1	3	3	3	1	0	0	0	0	1	0	0	0	0	1	1	1	1	2	2	2	2	2	2	1	1	2	1	1	2
1	1	4	1	3	3	1	2	5	0	1	0	0	0	0	0	1	0	0	0	0	5	6	1	1	0	0	0	0	1	0	0	0	0	1	2	1	1	1	2	1	2	2	3	1	1	1	1	1	2
1	2	2	2	1	5	1	1	3	0	0	1	0	1	0	0	0	1	0	0	1	6	6	3	1	0	0	0	0	1	0	0	0	0	2	2	1	1	2	2	1	1	1	2	4	1	4	1	1	1
1	1	1	2	1	3	1	1	3	0	1	0	0	0	0	0	1	0	0	0	0	7	4	1	0	0	1	0	0	1	0	0	0	0	1	2	2	1	1	2	1	2	1	3	1	0	2	0	1	1
1	1	2	2	1	4	5	1	2	0	0	1	0	0	0	0	0	1	0	0	0	2	2	3	1	0	0	0	0	1	0	0	0	0	2	2	1	1	2	2	2	2	3	4	1	1	3	1	1	3
1	4	2	1	3	4	1	1	2	0	0	1	0	0	0	1	0	0	0	0	0	8	4	2	1	0	0	0	1	1	0	0	0	0	1	1	1	1	1	1	2	3	2	3	1	1	1	1	2	2
1	4	2	1	3	4	6	2	2	0	1	1	0	0	0	0	1	1	0	0	1	3	2	3	1	0	0	1	1	1	0	0	0	1	1	1	2	1	1	1	1	1	2	3	2	1	1	1	1	3
1	2	2	2	1	5	1	1	2	1	1	1	0	0	0	0	0	1	0	0	0	3	5	2	1	0	0	0	0	1	0	0	0	0	2	2	1	1	2	2	3	3	1	2	1	2	2	1	2	1
1	2	2	1	3	5	5	2	2	1	1	1	0	0	0	1	1	1	0	0	0	8	6	1	1	0	0	1	0	1	0	0	0	0	2	2	1	1	1	2	2	2	2	3	2	1	3	2	1	3
1	5	2	4	3	2	1	1	4	1	1	0	0	0	0	1	1	0	0	0	0	4	3	1	1	0	0	0	0	1	0	0	0	0	2	1	1	1	2	2	1	2	1	1	1	1	1	1	1	1
1	2	2	1	3	4	3	2	2	0	0	1	0	0	0	0	0	1	0	0	0	5	1	2	1	0	0	0	0	1	0	0	0	0	2	1	2	1	1	2	1	2	2	3	1	1	0	2	1	2
1	2	2	1	3	5	5	2	2	1	1	1	0	0	0	1	1	1	0	0	0	8	6	1	1	0	0	1	0	1	0	0	0	0	2	2	1	1	1	2	2	2	2	3	2	1	3	2	1	3
1	2	2	1	3	3	6	3	1	1	1	0	1	0	0	1	1	0	1	0	0	3	7	1	1	0	0	0	0	1	0	0	0	0	2	3	1	1	2	1	2	1	4	3	3	2	4	0	4	2
1	2	2	2	2	5	2	1	3	1	1	1	0	0	1	0	1	0	0	0	0	7	7	1	0	0	1	0	0	1	0	0	0	0	1	1	2	2	1	1	1	1	1	1	2	1	3	1	1	3
1	2	2	3	2	4	1	1	2	0	1	0	0	0	0	0	1	0	0	0	0	7	3	3	0	0	1	1	0	1	0	0	0	0	2	2	1	1	2	2	2	2	3	3	3	1	4	2	1	4
2	2	1	2	2	4	1	2	4	1	1	0	0	0	0	1	1	0	0	0	0	3	5	2	0	1	0	1	0	1	0	0	1	0	1	1	2	1	1	2	2	3	1	2	0	2	1	0	0	3
1	1	4	2	2	4	5	1	2	1	1	0	1	0	0	0	1	0	1	0	0	3	3	1	1	0	1	0	0	1	0	0	0	0	1	2	1	1	1	2	1	2	4	4	2	1	1	1	1	2
2	1	2	2	1	2	5	1	2	0	0	1	0	0	0	0	0	1	0	0	0	1	1	3	1	1	1	0	0	1	1	1	0	0	3	3	2	1	2	2	2	2	3	3	3	3	3	2	3	4
1	1	2	2	1	3	3	1	3	0	1	1	1	0	1	0	1	1	0	0	1	2	5	2	1	0	0	0	0	1	0	0	0	0	2	1	1	2	1	1	1	1	1	3	1	1	2	1	1	3
1	4	1	1	3	5	1	1	2	1	0	0	0	0	0	1	0	1	0	0	0	3	2	3	1	0	0	0	0	1	0	0	0	0	1	1	1	1	1	1	2	3	2	2	2	2	0	1	0	2
1	2	1	2	2	5	3	2	3	1	0	1	0	0	0	1	0	1	0	0	0	4	4	3	1	0	0	1	1	1	0	0	1	1	1	1	2	2	1	1	3	3	3	3	1	1	1	1	1	1
1	1	1	2	1	5	1	2	3	0	1	1	0	0	1	0	1	1	0	0	1	5	5	2	1	0	1	1	0	1	0	0	0	0	2	2	2	1	1	2	1	1	1	1	2	2	2	2	2	2
1	1	4	2	2	4	5	1	4	1	0	0	0	0	1	0	0	1	0	0	0	4	4	2	1	0	1	0	0	1	0	0	0	0	1	1	1	1	1	1	1	1	0	1	1	1	1	1	0	0
1	3	4	1	3	5	1	2	2	1	1	0	0	0	1	1	1	1	0	0	1	5	9	1	1	0	1	0	0	1	0	0	0	0	1	2	2	1	1	2	1	1	2	2	2	1	3	3	2	4
1	1	5	2	2	4	3	2	3	0	1	0	0	0	1	1	1	0	0	0	1	6	5	1	1	0	0	0	0	1	0	0	0	0	1	2	2	1	1	2	1	2	2	1	1	2	1	2	2	1
1	1	6	2	2	4	3	2	3	0	0	0	0	0	1	0	0	0	0	0	1	6	5	2	1	0	0	1	0	1	0	0	0	0	2	1	1	1	2	2	1	1	1	2	2	2	3	2	2	3
1	1	6	2	2	4	3	2	3	0	0	0	0	0	1	0	0	0	0	0	1	6	5	2	1	0	0	1	0	1	0	0	0	0	2	1	1	1	2	2	1	1	1	2	2	2	3	2	2	3
1	4	1	2	1	4	1	1	4	0	0	1	0	0	0	1	0	0	0	0	0	7	7	1	1	0	0	0	0	1	0	0	0	0	1	2	1	1	1	2	1	1	2	2	2	2	2	0	1	4
1	3	2	1	3	4	2	1	2	0	1	0	1	0	1	0	1	0	1	0	1	3	4	1	1	0	0	0	0	1	0	0	0	0	1	2	1	1	1	2	1	2	1	1	1	1	1	1	1	1
1	2	1	1	3	3	3	2	3	1	1	0	0	0	0	1	1	0	0	0	0	6	6	1	1	0	0	0	0	0	0	1	0	0	1	2	1	1	1	2	1	1	1	1	1	2	2	1	1	2
1	3	2	2	1	4	2	1	2	0	1	0	1	0	0	0	1	0	1	0	0	3	1	2	1	0	1	1	0	1	0	0	0	0	2	2	1	2	1	2	1	3	4	4	1	4	1	0	0	2
1	3	2	1	4	3	1	2	3	0	1	1	0	0	1	0	1	1	0	0	1	6	6	1	1	0	0	1	0	1	0	0	0	0	2	2	1	1	1	2	3	3	3	3	2	3	3	3	2	2
1	3	2	2	1	4	1	1	4	0	1	0	0	0	0	0	1	1	0	0	0	10	6	1	0	0	1	1	0	1	0	0	0	0	2	1	1	1	2	1	1	2	1	1	1	1	1	1	1	1
1	2	2	1	2	4	1	1	2	0	1	0	0	0	0	0	0	0	0	0	0	7	9	1	1	0	1	0	0	1	0	1	0	0	1	2	2	1	1	2	1	1	2	3	2	1	2	2	2	2
1	3	2	1	3	3	2	1	4	0	1	0	1	0	1	1	1	1	1	0	1	7	7	1	1	0	0	0	0	1	0	0	0	0	2	3	2	2	1	1	1	1	3	3	1	2	2	3	3	3
2	1	2	2	1	1	5	1	3	0	1	0	1	0	1	0	0	0	1	0	0	7	9	1	1	0	1	1	0	1	0	1	0	0	2	2	1	1	2	2	1	2	2	0	2	1	1	2	2	1
1	3	4	1	4	4	3	2	2	1	0	1	0	0	0	1	0	1	0	0	0	4	2	1	1	0	0	0	0	1	0	0	0	0	2	2	1	1	1	1	1	2	2	2	3	2	3	2	1	2
2	2	2	2	2	5	5	1	2	1	1	0	0	0	0	0	0	1	0	0	0	6	4	1	1	1	0	0	0	1	0	0	0	0	1	2	2	1	1	2	2	2	1	1	2	1	2	2	2	4
1	3	2	1	3	3	1	1	3	1	0	1	0	0	0	0	1	0	0	0	0	3	3	3	1	0	0	0	0	1	0	0	0	0	2	2	1	1	2	2	3	3	2	3	2	2	3	1	1	3
1	3	2	1	3	5	3	1	3	1	0	1	0	0	0	1	0	1	0	0	0	4	3	3	1	0	0	0	0	1	0	0	0	0	2	2	1	1	2	2	2	3	2	2	2	0	2	1	1	2
1	2	2	2	1	4	1	1	4	1	1	1	1	1	1	1	1	1	1	1	1	4	9	1	1	0	1	1	1	1	1	1	0	0	2	3	2	1	1	2	3	3	4	2	1	2	1	2	1	1
1	4	2	1	3	4	1	1	2	0	0	1	0	0	0	1	0	0	0	0	0	8	4	2	1	0	0	0	1	1	0	0	0	0	1	1	1	1	1	1	2	3	2	3	1	1	1	1	2	2
1	4	1	1	3	5	1	1	2	1	0	0	0	0	0	1	0	1	0	0	0	3	2	3	1	0	0	0	0	1	0	0	0	0	1	1	1	1	1	1	2	3	2	2	2	2	0	1	0	2
2	3	3	1	3	4	1	1	2	1	0	0	0	0	0	1	0	0	0	0	0	1	3	1	1	0	0	0	0	1	0	0	0	0	2	2	1	1	2	2	2	2	2	3	2	1	2	0	0	2
1	2	2	1	3	4	3	2	3	1	1	1	1	0	1	1	1	1	0	0	1	5	2	1	1	0	1	0	0	1	0	0	0	0	2	1	1	2	1	1	1	1	2	2	1	2	1	1	0	2
1	2	2	2	2	4	1	2	2	0	1	0	0	0	0	0	1	0	0	0	0	5	3	2	1	0	0	1	0	1	0	0	0	0	2	1	1	2	2	1	1	2	1	1	1	1	1	1	1	1
1	2	2	2	2	4	3	2	2	0	0	1	0	0	0	0	0	1	0	0	0	4	6	1	1	0	0	0	0	1	0	1	0	0	1	2	1	1	1	2	1	3	1	3	2	0	3	4	3	2
1	2	2	1	3	4	1	2	2	0	1	0	0	0	0	0	1	0	0	0	0	4	2	3	1	0	0	0	0	1	0	0	0	0	1	1	2	2	2	2	2	2	3	2	2	2	2	1	3	3
1	3	2	1	2	5	6	2	3	0	1	0	0	0	0	0	1	0	0	0	0	1	1	3	1	0	0	0	0	1	0	0	0	0	1	1	1	1	1	2	1	1	1	1	1	1	1	1	1	1
2	1	2	2	2	2	5	1	2	1	1	1	0	0	0	0	1	0	0	0	0	5	5	1	0	0	1	1	1	0	0	1	1	1	1	1	2	2	2	2	1	1	1	1	1	1	1	1	1	1
1	2	4	3	2	4	3	1	3	0	1	0	0	0	0	0	0	1	0	0	1	9	5	2	1	0	0	1	0	1	0	0	0	0	2	1	1	2	2	1	3	2	4	3	2	2	2	1	2	2
1	1	4	2	1	4	1	3	3	0	0	1	0	0	0	0	0	1	0	0	0	5	5	3	1	0	1	0	0	1	0	0	0	0	1	1	1	1	1	1	2	2	2	2	1	1	1	2	1	1
1	2	4	2	1	4	5	1	3	0	1	1	0	0	0	0	1	1	0	0	0	7	7	3	1	0	0	0	0	1	0	0	0	0	1	1	2	2	1	2	1	1	1	1	1	1	1	1	1	1
1	2	4	1	3	4	3	2	2	1	1	0	0	0	0	0	1	0	0	0	0	3	4	1	1	0	1	1	0	1	0	0	0	0	2	2	1	1	1	2	1	1	3	1	2	2	2	1	1	1
1	1	6	2	2	4	3	2	1	0	1	0	0	0	0	0	1	0	0	0	0	5	4	3	1	0	0	0	0	1	0	0	0	0	1	1	1	1	2	2	2	2	2	1	2	1	2	2	1	0
1	1	6	2	2	3	3	1	1	0	1	0	0	0	0	0	1	0	0	0	0	7	4	2	1	0	1	0	0	1	0	0	0	0	2	1	2	1	2	2	1	1	0	1	1	2	1	2	2	2
1	4	1	1	3	4	1	1	2	0	1	0	0	0	0	0	1	0	0	0	0	3	2	2	1	0	0	0	0	1	0	0	0	0	2	2	1	2	2	1	1	1	1	1	1	1	1	1	0	1
1	1	1	2	2	1	5	1	1	1	1	1	0	0	0	1	1	1	0	0	0	3	3	3	1	0	0	1	1	1	0	0	1	1	2	2	2	1	1	1	1	2	3	3	2	2	2	2	2	3
1	2	2	1	3	5	1	1	2	1	1	1	0	0	0	1	1	1	0	0	1	3	2	3	1	0	0	0	0	1	0	0	0	0	3	3	1	1	2	2	2	2	2	2	2	2	2	1	1	1
2	3	1	1	2	5	1	1	3	0	1	0	0	0	0	0	1	0	0	0	0	3	5	3	1	1	1	0	0	1	1	1	0	0	1	1	2	2	1	1	1	1	0	1	1	1	1	1	0	1
2	1	1	2	2	3	1	1	2	0	1	0	0	0	0	0	1	0	0	0	0	7	3	2	0	0	1	0	0	1	0	0	0	0	2	1	2	1	2	2	3	3	1	1	1	1	1	1	1	0
2	1	2	2	1	5	6	1	2	0	1	0	1	0	1	0	1	1	0	0	1	10	6	1	1	0	1	0	0	1	0	0	0	0	2	3	1	2	2	1	3	2	1	1	2	2	2	1	1	2
1	4	1	3	3	5	1	1	1	1	1	0	0	0	1	0	0	1	0	0	1	1	1	3	0	0	0	0	1	1	0	0	0	0	1	1	1	1	2	1	2	2	1	0	0	0	0	0	0	0
1	1	1	2	2	1	5	1	1	1	1	1	0	0	0	1	1	1	0	0	0	3	3	3	1	0	0	1	1	1	0	0	1	1	2	2	2	1	1	1	1	2	3	3	2	2	2	2	2	3
1	1	1	2	2	4	5	1	3	1	0	0	0	0	0	0	1	0	1	0	0	1	10	2	1	0	1	0	0	1	0	0	0	0	2	1	1	2	2	1	1	2	2	2	2	2	1	1	0	2
1	1	2	2	2	3	5	1	4	1	0	1	0	0	0	0	0	0	0	0	1	5	5	3	1	0	0	0	0	1	0	0	0	0	1	1	2	2	1	1	3	3	2	3	1	2	1	1	1	2
2	1	4	2	1	5	1	1	3	0	0	1	0	0	0	0	0	1	0	0	0	5	6	1	1	0	1	0	0	1	0	1	0	0	2	2	1	2	2	2	2	3	3	1	2	1	2	2	2	2
1	2	2	1	3	4	1	1	3	1	0	0	0	0	0	1	0	0	0	0	0	4	3	1	1	0	0	0	0	1	0	0	0	0	2	2	2	1	1	2	1	2	2	2	2	2	3	0	2	4
1	1	4	2	1	3	5	2	3	0	1	0	0	0	0	0	1	0	0	0	0	6	6	2	1	0	0	0	0	1	0	0	0	0	1	1	1	1	2	2	1	1	2	1	2	2	2	1	1	2
1	2	2	2	1	4	5	1	3	0	1	0	0	0	1	0	1	0	0	0	1	4	4	3	1	0	1	0	0	1	0	1	0	0	1	1	1	1	1	1	2	2	1	3	0	2	1	0	1	1
2	1	5	2	2	4	5	1	3	0	1	0	0	0	1	0	1	0	0	0	1	3	8	1	1	0	0	0	0	1	0	0	0	0	1	2	2	2	1	2	1	1	1	2	0	3	3	0	0	3
1	1	1	2	1	4	5	2	3	0	1	1	0	0	0	0	1	0	0	0	0	6	7	1	0	0	1	0	0	1	0	1	0	0	1	2	2	1	1	2	1	2	1	1	2	2	0	3	1	0
1	1	4	2	1	3	5	1	3	1	0	0	0	0	0	0	0	1	0	0	0	3	2	1	1	0	0	0	0	1	0	0	0	0	1	1	2	2	1	1	1	1	1	3	2	2	3	1	3	2
2	1	1	1	2	3	3	1	2	0	1	0	0	0	0	0	0	0	0	0	1	5	5	1	1	0	0	0	0	1	0	0	0	0	2	1	1	1	1	2	1	1	2	3	0	3	2	1	1	1
1	2	1	1	3	5	1	1	2	0	0	1	0	0	0	0	0	1	0	0	0	5	7	1	1	0	1	1	0	1	0	0	0	0	2	3	1	1	1	2	1	3	3	3	3	3	3	0	1	3
1	1	1	2	1	5	5	1	3	1	0	1	0	0	0	1	0	1	0	0	0	8	2	3	1	0	0	0	0	1	0	0	0	0	2	2	1	1	1	1	2	2	3	1	3	1	3	1	1	0
1	1	2	2	1	3	5	1	3	1	0	0	0	0	0	0	0	0	0	0	1	5	5	3	1	0	0	0	0	1	0	0	0	0	1	1	2	2	1	1	1	2	2	1	0	1	2	1	1	2
2	1	4	2	1	5	5	1	2	1	1	0	0	0	0	0	0	1	0	0	0	7	8	2	1	1	0	0	0	1	0	0	0	0	2	2	2	1	1	1	1	1	1	1	1	1	2	1	1	1
1	4	1	1	4	2	1	2	2	0	1	0	1	0	1	0	1	0	0	0	0	9	3	1	1	1	0	0	0	1	0	0	0	0	2	2	1	2	1	1	1	1	4	3	2	1	3	3	1	4
1	1	1	2	2	4	1	1	3	1	1	1	1	0	0	1	0	1	0	0	0	5	7	1	1	1	1	1	1	1	1	1	0	1	1	2	1	1	1	2	1	2	1	1	1	1	1	1	1	1
2	1	1	2	2	2	5	1	1	1	1	0	1	0	0	1	1	0	0	0	0	6	5	3	0	0	0	0	1	1	0	0	0	0	2	2	1	2	2	1	3	3	0	4	3	3	3	1	2	4
1	1	1	2	2	5	2	2	3	0	1	0	0	0	1	0	1	0	0	0	1	6	4	1	1	0	0	0	0	1	0	0	0	0	1	2	1	2	1	2	1	2	2	2	2	2	2	3	2	3
1	1	6	2	2	5	5	1	1	0	0	1	0	0	0	0	1	0	0	0	1	3	3	3	1	0	0	0	0	1	0	0	0	0	2	2	2	1	1	2	1	1	1	1	1	1	1	1	1	1
2	1	4	2	1	5	5	1	4	1	0	0	0	0	1	0	1	0	0	0	1	4	7	2	0	0	0	1	1	1	0	0	0	0	2	1	2	2	2	1	3	1	2	1	1	2	2	2	1	1
2	1	4	2	1	5	3	1	2	1	1	1	0	0	1	1	1	1	0	0	0	8	5	2	1	0	1	1	0	1	1	0	0	0	1	1	2	2	1	1	2	2	3	3	3	1	1	3	1	1
2	1	4	2	2	5	5	1	4	0	1	0	0	0	0	0	0	0	1	1	0	5	5	1	1	0	1	0	0	1	0	0	0	0	1	2	2	1	2	1	2	2	2	2	2	2	2	2	2	2
1	1	4	2	2	4	3	1	3	0	1	0	0	0	1	0	1	0	0	0	0	7	4	1	1	0	0	0	0	1	0	0	0	0	2	2	2	1	1	2	3	1	2	3	3	2	3	1	0	4
2	1	4	2	1	5	3	1	1	0	1	0	0	0	0	0	1	0	0	0	0	1	7	1	1	0	0	0	0	1	0	0	0	0	2	3	1	1	2	1	1	1	2	2	2	2	2	2	2	2
2	3	4	1	3	4	6	3	4	0	0	0	0	0	1	0	0	0	0	0	1	5	5	3	1	0	0	0	0	1	0	0	0	0	1	1	1	1	1	1	1	1	2	3	1	1	1	1	1	3
2	1	2	2	1	5	3	1	3	1	0	1	0	0	0	1	1	1	0	0	0	5	3	1	1	0	1	0	0	1	0	0	0	0	1	2	2	2	1	1	2	2	1	2	1	1	3	1	1	3
1	1	1	2	1	3	3	1	3	1	1	0	1	0	1	1	1	0	0	0	1	7	6	3	1	0	0	0	0	1	0	0	0	0	1	2	1	1	1	1	1	2	1	2	1	1	2	1	1	3
1	4	1	1	3	4	3	3	2	0	0	1	0	0	0	0	0	1	0	0	0	3	3	2	1	0	0	0	0	1	0	0	0	0	2	2	1	2	2	1	3	3	2	3	2	2	3	1	2	3
1	3	2	1	3	4	2	1	2	0	1	0	1	0	1	0	1	0	1	0	1	3	4	1	1	0	0	0	0	1	0	0	0	0	1	2	1	1	1	2	1	2	1	1	1	1	1	1	1	1
2	4	2	1	4	4	1	1	2	0	1	1	1	0	1	0	1	1	1	0	1	3	5	1	1	0	0	0	0	1	0	0	0	0	2	2	1	1	1	1	2	1	1	1	1	1	1	1	0	3
2	1	4	2	1	5	1	2	1	0	0	0	1	0	1	0	0	0	1	0	1	7	5	3	1	0	1	0	0	1	0	0	0	0	2	2	1	1	2	2	1	1	1	2	3	1	1	1	2	4
2	1	4	2	1	4	6	3	4	1	1	0	1	0	0	0	1	1	0	0	0	3	3	2	1	0	0	0	0	1	0	0	0	0	1	1	2	2	1	2	2	3	1	1	1	3	1	2	0	2
2	1	2	2	1	5	6	1	2	0	1	0	1	0	1	0	1	1	0	0	1	10	6	1	1	0	1	0	0	1	0	0	0	0	2	3	1	2	2	1	3	2	1	1	2	2	2	1	1	2
1	1	2	2	1	4	5	1	1	0	0	1	0	0	0	0	0	1	0	0	0	7	5	3	1	0	1	1	1	1	0	0	0	1	1	2	2	1	1	2	1	2	1	1	1	1	1	2	1	1
2	1	4	2	1	2	6	1	3	1	0	0	0	0	0	1	0	0	0	0	0	1	1	1	1	0	0	0	0	1	0	0	0	0	2	2	1	1	2	2	3	3	1	1	2	2	2	1	1	4
1	2	5	2	2	3	3	2	4	0	1	0	0	0	0	0	1	1	0	0	0	5	10	2	1	0	0	0	0	1	0	0	0	0	2	1	2	2	2	2	1	1	0	0	1	1	1	1	1	1
1	2	5	1	2	2	3	2	3	0	0	0	0	0	1	0	0	0	0	0	1	1	1	2	1	0	0	0	0	1	0	0	0	0	2	1	1	2	1	1	1	1	3	3	1	1	2	0	1	2
2	4	1	1	3	5	1	1	3	0	1	0	0	0	1	0	1	0	0	0	1	6	3	1	1	0	0	1	0	1	0	0	0	0	1	2	1	1	1	2	1	2	1	2	1	3	3	3	3	3
1	3	6	3	4	5	1	1	2	1	1	1	0	0	0	1	1	1	0	0	0	4	2	3	1	0	0	0	0	1	0	0	0	0	1	1	2	2	1	1	1	1	2	2	1	1	1	2	1	0
2	5	4	1	4	4	1	2	2	0	0	1	0	0	0	0	0	1	0	0	0	2	2	3	1	0	0	0	0	1	0	0	0	0	2	2	1	1	2	2	2	2	1	4	4	4	4	1	1	4
2	4	1	1	4	3	2	1	1	0	0	1	0	0	0	0	0	1	0	0	0	1	1	3	1	0	0	0	0	1	0	0	0	0	1	2	2	1	1	2	2	2	1	4	4	3	3	0	1	4
1	2	2	2	1	5	6	1	1	1	0	1	0	0	0	1	0	1	0	0	0	1	1	2	1	0	0	0	1	1	0	0	0	0	2	2	2	2	1	1	3	3	3	4	2	2	2	0	0	2
1	3	1	1	3	3	4	2	3	0	1	1	1	1	0	0	1	1	1	1	0	2	2	3	1	0	0	0	0	1	0	0	0	0	1	1	2	2	1	1	2	2	2	2	2	2	2	0	2	2
2	2	6	2	1	3	6	3	2	0	1	0	0	0	0	0	1	0	0	0	0	5	5	1	1	0	0	0	0	1	0	0	0	0	1	2	1	1	1	1	2	2	2	3	1	1	2	2	2	3
2	4	4	1	3	5	1	1	2	0	1	0	0	1	1	0	1	0	1	0	0	2	2	3	1	0	0	0	0	1	0	0	0	0	1	1	1	1	2	2	3	3	2	2	2	1	3	1	1	2
2	1	4	2	1	4	6	3	4	1	1	0	1	0	0	0	1	1	0	0	0	3	3	2	1	0	0	0	0	1	0	0	0	0	1	1	2	2	1	2	2	3	1	1	1	3	1	2	0	2
1	4	4	3	3	5	1	2	3	1	1	0	1	0	0	1	1	0	1	0	0	5	10	1	1	0	1	1	0	1	0	0	0	0	1	2	2	1	1	2	1	2	1	1	1	1	1	1	1	1
1	2	2	1	3	4	1	1	3	1	0	0	0	0	0	1	0	0	0	0	0	4	3	1	1	0	0	0	0	1	0	0	0	0	2	2	2	1	1	2	1	2	2	2	2	2	3	0	2	4
1	3	2	1	3	3	3	2	2	0	1	1	0	0	0	0	1	1	0	0	0	7	5	2	1	0	1	0	0	1	0	0	0	0	2	1	1	2	1	1	1	1	2	1	2	1	4	1	1	2
1	2	2	1	3	2	3	2	2	0	1	0	1	0	0	0	1	0	1	0	0	5	5	3	1	0	1	0	0	1	0	0	0	0	1	1	1	1	2	2	2	2	3	3	2	1	2	3	4	3
1	3	2	1	3	5	6	2	3	1	1	0	0	0	0	0	1	0	0	0	1	3	4	2	1	0	0	0	0	1	0	0	0	0	2	2	1	1	2	1	1	3	2	2	1	1	2	1	1	1
1	1	1	2	1	3	5	1	3	0	0	1	0	0	0	0	0	1	0	0	0	9	9	1	1	0	0	0	0	1	0	0	0	0	2	2	2	1	1	2	1	2	1	1	1	1	1	1	1	1
1	4	1	1	3	5	3	3	3	0	1	0	1	1	0	0	1	0	1	1	1	3	5	1	1	0	0	1	0	1	0	0	0	0	1	2	1	1	2	2	1	1	1	1	1	1	1	1	1	1
1	4	2	1	3	4	1	1	3	0	1	0	0	0	0	0	1	0	0	0	0	5	5	3	1	0	0	0	0	1	0	0	0	0	1	1	2	2	1	2	2	3	3	2	1	1	1	1	1	2
1	3	2	1	4	5	1	1	3	1	1	0	0	0	0	0	1	1	0	0	0	2	5	1	1	0	0	0	0	1	0	0	0	0	2	2	1	1	2	2	2	1	3	3	2	1	3	2	1	3
2	1	4	2	1	3	5	1	2	0	1	0	0	0	0	0	1	0	0	0	0	2	5	3	1	0	0	0	0	1	0	0	0	0	2	1	2	2	1	1	2	2	3	3	2	2	2	1	1	3
1	3	6	1	4	3	2	1	4	0	1	0	0	0	0	0	1	0	0	0	0	5	6	3	1	0	1	0	0	1	0	0	0	0	1	1	1	1	2	2	1	1	3	4	2	1	1	1	1	2
2	4	4	1	4	2	6	2	1	0	0	0	0	0	1	0	0	0	0	0	1	8	8	3	1	0	0	0	0	1	0	0	0	0	2	2	2	2	2	2	3	3	2	2	0	2	2	0	0	2
1	1	2	2	1	3	5	1	4	0	1	0	0	0	1	0	1	0	0	0	0	6	8	1	1	0	0	0	0	1	0	0	0	0	2	3	2	1	1	2	1	2	3	0	3	1	4	4	4	2
1	4	6	1	4	3	3	3	4	0	0	1	0	0	0	0	0	1	0	0	0	5	2	3	1	0	0	0	0	1	0	0	0	0	1	2	2	1	1	1	1	1	2	3	3	2	2	3	2	3
2	3	2	1	2	5	6	2	3	0	0	1	0	0	1	0	0	1	0	0	1	8	6	3	0	1	1	1	0	1	0	0	0	0	2	2	2	1	1	1	1	1	1	1	2	3	3	2	1	2
1	4	4	1	4	4	3	3	2	0	1	0	1	0	1	0	1	0	0	0	0	6	5	1	1	0	0	1	0	1	0	0	0	0	2	2	2	1	1	2	2	3	1	1	1	1	1	1	0	1
1	1	3	2	1	3	2	1	2	0	0	1	0	0	0	0	0	1	0	0	0	7	5	2	0	1	0	1	0	1	0	0	0	0	2	2	1	1	2	2	1	1	2	3	2	1	1	3	1	1
1	1	2	2	1	5	2	2	3	1	1	1	1	0	1	1	1	1	0	0	1	3	4	1	1	0	0	0	0	1	0	0	0	0	2	2	1	2	1	1	3	3	2	3	1	2	3	1	1	3
1	1	1	1	2	5	3	2	1	0	0	0	0	0	1	0	0	0	0	0	1	7	7	1	0	0	1	0	0	1	0	0	0	0	1	2	1	1	1	2	2	1	2	2	2	3	3	1	1	0
1	2	2	1	3	4	3	2	3	0	1	0	1	0	1	0	1	0	1	0	1	7	7	3	1	0	0	0	0	1	0	0	0	0	1	1	1	2	1	1	1	1	1	1	1	1	1	1	1	0
1	4	2	1	3	4	3	2	3	1	1	1	1	0	0	1	1	1	1	0	0	2	3	1	1	0	0	0	0	1	0	0	0	0	2	2	1	1	1	2	1	1	3	3	2	1	2	1	1	3
1	2	2	1	3	5	1	2	3	1	1	1	0	0	0	1	1	1	0	0	0	8	8	3	1	0	0	0	0	1	0	0	0	0	1	1	2	2	1	1	2	2	2	2	1	1	1	0	1	1
1	2	1	2	1	5	1	1	1	1	1	0	0	0	0	1	1	1	0	0	0	7	6	1	1	0	0	1	0	1	0	0	0	0	2	2	1	1	1	2	1	1	1	1	1	1	2	2	1	1
1	4	1	1	4	3	3	2	2	1	0	0	0	0	0	1	0	0	0	0	0	2	2	3	1	0	0	0	0	1	0	0	0	0	2	2	1	1	1	1	3	3	3	3	2	2	1	1	1	2
1	2	1	1	2	5	1	2	4	0	1	0	0	0	0	0	1	0	0	0	0	8	8	1	0	0	1	0	0	1	0	0	0	0	1	2	2	1	1	2	1	1	1	1	1	1	1	1	0	0
1	3	1	1	3	4	1	2	4	0	0	0	1	0	0	0	1	0	1	0	0	7	9	1	0	0	0	1	0	1	0	0	1	0	1	2	1	2	1	2	1	1	2	2	1	2	0	1	1	1
2	5	1	1	4	1	4	2	4	0	0	1	0	0	0	0	0	1	0	0	0	5	2	3	1	0	0	0	0	1	0	0	0	0	1	1	2	1	1	2	3	3	1	1	0	1	1	0	2	1
1	1	2	2	1	5	5	1	3	0	0	1	1	0	1	0	1	1	1	0	0	4	1	3	1	0	0	1	0	1	0	0	0	0	2	3	1	1	2	2	3	2	1	2	2	1	2	2	1	1
1	1	1	2	1	3	5	1	1	0	1	0	1	0	1	0	1	0	0	0	1	4	7	1	1	0	0	0	0	1	0	1	0	0	1	2	1	1	1	2	3	3	2	2	2	2	2	2	2	1
1	2	2	2	1	5	1	1	2	1	0	0	0	0	0	1	0	0	0	0	0	3	3	3	1	0	0	0	0	1	0	0	0	0	2	2	1	1	2	2	1	1	1	1	2	1	1	1	1	2
1	2	2	2	1	5	1	1	3	1	0	0	0	0	0	1	0	0	0	0	0	5	7	1	1	0	0	1	0	1	0	0	0	0	1	2	2	1	1	2	2	3	3	3	2	1	3	2	1	3
2	5	1	1	4	1	1	3	3	1	1	0	1	0	1	0	1	0	0	0	1	2	2	2	1	0	0	0	0	1	0	0	0	0	1	1	1	1	2	2	2	2	2	2	0	2	2	2	2	2
2	1	2	2	2	4	5	2	3	0	0	0	1	1	1	0	1	0	1	0	1	8	6	2	0	0	0	1	0	1	0	0	0	0	2	1	2	1	1	2	2	2	2	2	2	1	2	2	1	1
1	3	2	1	3	5	6	2	3	1	1	0	0	0	0	0	1	0	0	0	1	3	4	2	1	0	0	0	0	1	0	0	0	0	2	2	1	1	2	1	1	3	2	2	1	1	2	1	1	1
1	1	2	2	2	4	5	2	4	0	1	0	0	0	0	0	1	0	0	0	0	5	5	3	1	0	0	0	0	0	0	0	1	0	1	2	2	1	2	2	2	2	1	1	1	1	1	0	0	1
1	2	1	2	1	5	1	2	2	1	0	1	0	0	0	1	0	0	0	0	0	5	1	2	0	0	0	1	0	1	0	0	0	0	2	2	1	1	2	2	1	1	2	2	3	2	3	1	0	3
2	1	2	2	1	3	5	1	3	1	0	0	0	0	0	0	0	1	0	0	0	5	7	2	1	0	0	1	0	1	0	0	0	0	2	2	1	1	2	2	2	3	2	2	2	1	1	1	1	2
2	1	2	2	1	3	5	1	3	1	0	0	0	0	0	0	0	1	0	0	0	5	7	2	1	0	0	1	0	1	0	0	0	0	2	2	1	1	2	2	2	3	2	2	2	1	1	1	1	2
1	1	1	2	2	4	5	1	4	0	1	0	0	0	0	0	1	0	0	0	0	7	6	3	0	0	0	1	0	1	0	0	0	0	2	1	1	2	2	1	3	1	3	1	1	1	2	2	2	0
1	1	2	2	1	4	5	1	2	0	0	1	0	0	0	0	0	1	0	0	0	8	6	1	1	0	1	1	0	1	0	0	0	0	1	1	2	1	1	2	2	1	2	3	2	3	3	1	1	2
1	1	2	2	1	4	5	1	2	0	0	1	0	0	0	0	0	1	0	0	0	8	6	1	1	0	1	1	0	1	0	0	0	0	1	1	2	1	1	2	2	1	2	3	2	3	3	1	1	2
1	1	2	2	1	5	3	1	4	0	0	1	0	0	0	0	0	1	0	0	0	1	4	1	1	0	0	0	0	1	0	0	0	0	2	2	1	1	2	2	3	3	1	4	1	0	1	1	1	2
1	2	1	1	3	4	1	1	3	0	1	0	0	0	0	0	1	0	0	0	0	2	2	3	1	0	0	0	0	1	0	0	0	0	2	2	1	1	2	2	1	1	1	2	2	2	2	1	1	2
1	1	1	2	1	5	1	2	1	1	1	1	0	0	0	1	1	1	0	0	0	1	2	2	1	0	0	0	0	1	0	0	0	0	1	1	1	1	1	1	2	2	1	1	1	1	1	1	2	2
1	1	1	2	1	3	5	1	1	0	1	0	1	0	1	0	1	0	0	0	1	4	7	1	1	0	0	0	0	1	0	1	0	0	1	2	1	1	1	2	3	3	2	2	2	2	2	2	2	1
2	2	1	1	2	4	1	1	3	1	1	0	1	0	0	1	1	0	1	0	0	4	8	1	1	1	1	0	0	1	1	1	0	0	2	3	2	1	1	2	2	3	3	2	2	2	2	1	1	3
1	1	2	2	1	4	5	1	2	0	0	1	0	0	0	0	0	1	0	0	0	8	6	1	1	0	1	1	0	1	0	0	0	0	1	2	2	1	1	2	2	1	3	3	2	3	3	1	1	2
2	2	2	2	1	5	1	1	2	1	1	1	0	0	0	1	1	1	0	0	0	7	3	2	0	0	1	1	0	1	1	0	0	0	1	2	1	1	1	2	1	1	2	1	1	2	2	2	2	3
2	1	2	2	1	4	5	1	3	0	0	1	1	0	1	0	1	1	0	0	0	6	4	2	0	0	1	0	0	1	0	0	0	0	2	1	2	2	1	1	1	2	2	3	2	3	3	2	1	0
1	1	1	2	2	4	1	1	3	0	1	0	0	0	0	0	1	0	0	0	0	6	5	2	0	0	1	0	0	1	0	0	0	0	2	2	2	2	1	2	1	2	1	2	1	1	2	2	1	2
1	5	1	1	4	3	3	2	3	1	0	0	0	0	0	1	0	0	0	0	0	2	2	1	1	0	0	0	0	1	0	0	0	0	2	2	1	1	1	1	3	3	3	2	2	2	1	1	1	3
1	1	2	2	1	4	5	1	3	0	1	0	0	0	0	0	0	0	0	0	1	4	5	2	1	0	0	0	0	1	0	0	0	0	2	1	1	2	2	2	1	1	2	1	0	1	0	0	1	1
2	2	2	2	1	4	1	2	2	1	1	0	1	0	0	0	1	0	0	0	1	1	1	3	1	0	0	1	0	1	0	0	0	0	1	1	2	2	1	1	1	1	1	3	0	0	2	1	1	2
1	2	4	1	2	3	1	2	2	0	1	0	0	0	0	0	1	0	0	0	0	4	4	3	1	0	0	0	0	1	0	0	0	0	2	2	1	1	2	2	3	3	1	1	1	1	1	1	1	1
2	1	2	2	1	4	5	2	3	0	0	0	0	0	1	0	0	0	0	0	1	6	5	1	1	0	0	0	0	1	0	0	0	0	1	2	2	2	1	2	1	1	1	1	1	1	1	1	1	0
1	1	2	2	1	4	5	1	4	0	1	0	0	0	0	0	1	0	0	0	0	4	2	2	1	0	0	0	0	1	0	0	0	0	2	1	1	1	1	1	1	2	2	3	3	1	0	0	2	2
1	1	2	2	1	4	5	1	3	0	1	1	0	0	1	0	0	1	1	0	0	9	4	1	0	0	0	1	0	1	0	0	0	0	2	1	2	2	1	2	1	2	1	1	1	1	1	0	0	1
1	3	4	2	1	3	3	3	3	0	0	1	0	0	0	0	0	1	0	0	0	5	2	2	1	0	0	0	0	1	0	0	0	0	1	2	2	1	1	2	1	2	3	3	2	2	2	2	2	2
1	1	2	2	2	5	3	2	3	0	1	1	1	0	0	0	1	0	1	0	1	5	5	2	1	0	0	0	0	1	0	0	0	0	2	1	1	1	2	2	2	2	1	2	2	1	1	2	2	1
1	1	2	2	1	4	2	1	4	0	1	0	0	0	0	0	1	0	0	0	0	3	6	1	0	0	1	0	0	1	0	0	0	0	1	2	2	2	1	2	1	1	1	1	1	1	1	0	1	1
1	1	2	2	2	4	5	1	4	1	1	1	1	0	1	1	1	1	1	1	1	8	5	2	1	0	1	1	0	1	0	0	0	0	2	1	2	2	1	1	1	2	0	1	0	1	1	1	1	0
2	1	2	2	1	4	3	1	2	0	1	0	0	0	0	0	1	0	0	0	0	6	9	2	0	0	1	0	0	1	0	0	0	0	3	2	1	2	2	1	3	3	2	2	3	2	2	1	1	0
1	2	1	1	3	3	3	2	4	0	1	0	0	0	0	0	1	0	0	0	0	5	7	1	1	0	0	0	0	1	0	1	0	0	1	1	1	1	1	2	2	1	2	2	2	2	3	3	2	2
1	1	2	2	1	5	5	1	2	0	1	0	1	0	1	0	1	1	0	0	0	5	2	3	1	0	1	1	0	1	0	0	0	0	2	2	2	1	1	2	1	2	2	2	1	1	3	2	1	3
2	2	2	1	3	5	1	1	1	1	1	1	1	0	0	1	1	1	1	0	0	4	5	1	1	0	0	0	0	1	0	0	0	0	2	2	1	1	2	2	1	1	1	1	1	1	1	1	1	1
2	1	2	2	1	4	3	1	2	0	1	0	0	0	0	0	1	0	0	0	0	6	9	2	0	0	1	0	0	1	0	0	0	0	3	2	1	2	2	1	3	3	2	2	3	2	2	1	1	0
1	1	2	2	1	4	5	1	2	1	1	1	1	0	1	0	0	1	1	0	1	6	7	1	1	1	1	1	0	1	1	1	0	0	2	3	2	2	1	2	1	2	3	2	2	3	3	3	1	2
1	1	2	2	1	2	5	2	4	0	1	1	1	0	0	0	1	1	1	0	0	7	2	2	1	0	0	0	0	1	0	0	0	0	2	1	1	1	2	2	3	1	2	1	0	1	2	2	0	0
2	2	1	1	3	4	1	2	3	0	0	1	0	0	0	0	0	1	0	0	0	3	7	1	1	0	0	0	1	1	1	1	0	0	2	3	1	1	2	2	3	3	1	2	2	2	1	2	1	3
2	1	2	2	1	4	2	1	1	0	0	0	1	0	0	0	0	0	1	0	0	4	4	2	0	1	0	0	0	0	0	1	0	0	3	1	1	1	2	1	2	1	0	0	0	0	0	0	0	0
2	1	1	2	2	4	2	1	3	0	1	1	0	0	0	0	1	1	0	0	0	6	6	1	0	0	0	1	0	1	0	0	0	0	2	2	1	1	1	2	1	2	1	1	1	1	1	0	1	0
1	1	1	2	1	4	5	1	3	0	1	1	1	0	0	0	1	1	0	0	0	6	7	2	1	0	0	0	0	1	0	0	0	0	2	1	1	2	1	1	2	1	0	3	1	2	1	1	0	3
2	2	2	2	1	4	1	2	2	0	1	0	0	0	1	0	0	0	0	0	1	7	4	2	0	0	0	1	0	1	0	0	0	0	2	1	1	1	2	1	3	3	2	2	1	1	2	1	1	2
1	1	3	2	1	5	1	2	3	1	0	0	0	0	0	0	1	0	0	0	0	8	5	1	0	0	0	1	0	1	0	0	0	0	3	3	1	1	1	2	2	3	3	3	2	3	3	2	2	3
1	1	3	2	1	3	5	1	4	0	1	0	0	0	1	0	1	0	0	0	0	6	5	1	1	0	1	1	0	1	0	1	0	0	2	2	1	2	1	1	2	1	2	2	1	1	1	1	1	2
2	2	2	2	1	5	1	1	2	1	1	1	0	0	0	1	1	1	0	0	0	7	3	2	0	0	1	1	0	1	1	0	0	0	1	2	1	1	1	2	1	1	2	1	1	2	2	2	2	3
1	1	1	2	1	4	5	1	2	0	1	0	0	0	0	0	1	0	0	0	0	9	3	2	0	1	1	1	0	1	1	0	0	1	2	1	2	2	1	2	3	2	2	2	4	1	2	3	3	2
1	1	2	2	1	3	5	1	4	0	0	1	0	0	0	1	1	1	0	0	0	7	7	1	1	0	0	0	0	1	0	0	0	0	1	2	2	1	2	1	2	2	2	2	2	3	1	0	1	2
1	1	3	2	1	3	3	1	2	0	1	0	0	0	0	0	1	0	0	0	1	5	5	1	1	0	0	0	0	1	0	0	0	0	1	2	1	1	2	1	1	1	1	2	2	1	1	1	1	2
1	3	3	2	1	2	1	3	4	0	1	0	0	0	0	0	1	0	0	0	0	6	10	1	0	1	1	0	0	0	0	1	0	0	1	2	1	1	1	2	2	2	3	2	1	1	1	4	1	1
1	1	3	2	2	4	5	1	4	0	1	0	0	0	0	0	0	0	0	0	1	10	10	1	1	0	1	0	0	1	0	0	0	0	1	2	2	1	2	2	1	2	2	2	0	1	2	2	1	3
1	2	3	1	2	5	5	1	2	0	1	0	0	0	0	0	1	0	0	0	1	6	3	1	1	0	1	0	0	1	0	0	0	0	1	2	1	1	1	2	2	2	3	2	2	1	1	2	2	0
1	1	3	2	1	4	5	1	4	0	1	0	0	0	0	0	1	0	0	0	0	7	8	3	1	0	0	0	0	1	0	0	0	0	1	1	2	2	1	1	1	1	4	3	1	1	1	2	2	3
1	1	2	2	2	3	3	1	1	1	1	1	1	0	0	0	0	1	0	0	0	5	5	1	1	0	0	0	0	1	0	0	0	0	1	2	2	1	1	2	1	2	3	1	2	1	1	1	1	4
2	2	3	2	1	4	6	2	2	0	1	0	1	0	1	0	1	1	0	0	1	6	5	1	1	0	1	0	0	1	0	0	0	0	1	2	1	1	1	2	1	2	2	1	1	1	1	1	2	3
1	1	1	4	1	4	5	1	1	0	1	0	1	0	1	1	0	0	0	0	1	6	6	1	0	0	1	0	0	1	0	0	0	0	2	3	1	1	1	1	3	3	3	3	2	3	3	3	3	4
1	2	3	1	4	3	1	1	3	0	1	0	1	0	0	0	1	0	1	0	0	1	1	1	1	0	0	0	0	1	0	0	0	0	2	2	1	1	1	1	3	3	2	2	2	0	3	2	2	3
1	1	1	2	2	3	5	1	4	0	0	0	0	0	1	0	0	0	0	0	1	7	7	2	0	0	1	0	0	0	0	1	1	0	3	1	1	2	2	1	3	1	1	1	1	1	1	1	1	1
1	1	3	2	1	4	3	2	1	0	1	0	1	0	0	0	1	0	0	0	0	5	5	3	1	0	0	0	0	1	0	0	0	0	2	2	1	1	2	1	2	3	3	2	1	1	3	4	0	4
1	1	3	2	1	3	5	1	2	0	1	1	0	0	1	0	1	1	0	0	1	7	4	3	1	0	1	0	0	1	0	0	0	0	2	1	1	1	2	2	1	1	3	3	2	3	3	2	3	3
1	2	3	1	3	3	3	3	3	0	1	0	1	0	0	0	1	0	0	0	0	1	5	1	1	0	0	0	0	1	0	0	0	0	1	2	2	1	1	1	1	1	1	2	1	1	1	1	1	2
1	1	3	2	1	2	5	2	3	1	0	0	0	0	0	0	0	1	0	0	0	6	6	1	0	0	1	0	0	1	0	0	0	0	2	2	2	2	2	2	1	1	3	2	0	1	2	1	3	3
1	1	3	2	1	4	5	1	4	0	1	0	0	0	0	0	1	0	0	0	0	5	5	3	1	0	0	0	0	1	0	0	0	0	2	2	1	1	2	2	1	1	2	2	1	1	1	2	1	0
2	3	5	1	2	5	1	1	2	1	1	1	1	0	0	1	1	1	1	0	0	6	5	2	1	0	0	1	0	1	0	0	0	0	2	1	2	1	1	2	2	2	1	2	1	1	3	2	1	3
1	1	3	2	1	4	5	1	4	0	1	0	0	0	0	0	1	0	0	0	0	10	10	1	1	0	1	0	0	1	0	1	0	0	2	2	1	1	2	2	1	2	2	2	0	2	2	2	2	4
1	1	3	2	1	3	5	1	3	0	0	1	0	0	0	0	1	0	0	0	0	5	5	1	1	0	1	0	0	1	0	0	0	0	1	2	2	2	1	1	1	1	3	3	0	1	2	2	3	2
1	5	3	2	2	3	3	2	4	0	0	0	0	0	1	0	0	1	0	0	0	5	5	2	1	0	0	0	0	1	0	0	0	0	2	1	1	2	2	2	1	2	0	3	2	0	0	0	0	0
2	1	4	2	1	4	6	3	4	1	1	0	1	0	0	0	1	1	0	0	0	3	3	2	1	0	0	0	0	1	0	0	0	0	1	1	2	2	1	2	2	3	1	1	1	3	1	2	0	2
1	2	3	1	4	3	1	1	3	0	1	0	1	0	0	0	1	0	1	0	0	2	2	1	1	0	0	0	0	1	0	0	0	0	2	2	1	1	1	1	3	3	2	2	2	0	2	1	2	3
1	1	2	2	2	4	5	1	4	0	1	1	1	0	1	1	1	1	0	0	0	4	5	1	1	0	0	1	0	1	0	0	0	0	1	2	1	1	1	2	1	1	2	3	2	1	2	2	1	2
1	2	1	1	2	5	1	3	3	1	0	0	0	0	0	1	0	0	0	0	0	6	6	3	1	0	1	0	0	0	0	1	0	1	1	1	2	2	1	1	2	2	0	0	1	1	1	1	1	1
1	1	1	2	2	4	1	1	1	0	1	0	0	0	0	0	1	1	1	0	1	5	5	3	1	0	0	0	0	1	0	0	0	0	2	2	1	1	1	2	2	2	1	2	1	1	4	0	2	0
1	2	3	1	1	5	1	2	3	1	0	0	0	0	0	1	0	0	0	0	0	2	3	1	0	0	1	0	0	0	1	0	0	0	2	2	1	1	1	2	1	1	2	2	1	1	3	1	3	3
1	2	3	2	2	4	6	1	3	1	0	0	0	0	0	1	0	0	0	0	0	7	3	3	1	0	0	1	0	1	0	0	0	0	2	2	1	1	2	2	1	1	2	3	1	2	3	1	1	2
2	2	3	1	2	4	6	1	3	1	0	1	0	0	0	1	0	1	0	0	0	5	7	1	1	0	1	0	0	1	0	0	0	0	1	2	2	1	1	2	2	3	2	2	1	1	2	0	1	2
1	1	1	2	1	4	1	1	2	0	1	1	0	0	0	0	1	1	0	0	0	5	2	2	1	0	0	0	0	1	0	0	0	0	3	1	1	2	1	1	3	2	1	1	1	2	3	0	0	1
2	2	3	2	1	4	6	2	2	0	1	0	1	0	1	0	1	1	0	0	1	6	5	1	1	0	1	0	0	1	0	0	0	0	1	2	1	1	1	2	1	2	2	1	1	1	1	1	2	3
2	1	1	2	2	4	1	1	2	1	0	1	0	0	0	1	1	1	0	0	0	4	9	2	0	0	1	1	0	1	0	0	0	0	2	2	1	1	1	1	2	2	1	2	1	2	1	0	1	4
1	4	6	1	4	2	1	2	4	0	1	1	0	0	0	0	0	1	0	0	0	1	1	2	1	0	0	0	0	1	0	0	0	0	2	2	1	1	1	2	3	3	3	3	1	2	1	0	0	2
1	1	2	2	1	4	5	1	2	0	0	1	1	0	1	0	0	1	1	0	1	5	6	3	0	0	0	1	0	1	0	0	0	0	2	2	2	2	1	1	1	1	1	2	2	1	1	3	1	1
1	1	1	1	2	5	3	1	2	0	1	1	0	0	0	0	1	1	0	0	0	8	7	3	1	0	0	0	0	1	0	0	0	0	2	2	1	1	2	2	2	2	1	1	1	2	2	1	1	2
1	2	3	1	3	3	2	1	3	0	1	0	0	0	0	0	1	0	0	0	0	5	5	1	1	0	0	0	0	1	0	0	0	0	2	2	1	1	1	2	2	2	3	2	1	1	3	1	2	2
1	1	2	2	2	4	3	1	3	0	1	0	0	0	0	0	1	0	0	0	0	10	6	1	0	0	1	1	0	1	0	0	0	0	2	3	1	1	1	2	1	1	1	2	0	1	1	0	1	2
1	1	1	2	1	5	3	3	2	1	0	1	0	0	0	1	1	1	0	0	0	5	3	3	1	0	0	0	1	1	0	0	0	0	2	2	1	1	1	2	2	2	2	3	3	1	3	2	1	2
2	1	2	2	1	3	5	1	3	1	1	0	1	0	1	1	1	0	1	0	1	4	8	1	1	0	1	0	0	1	0	0	0	0	2	3	1	1	1	2	1	1	3	1	1	2	2	1	0	3
1	1	6	2	2	2	5	1	2	0	0	1	0	0	0	0	0	1	0	0	0	7	4	2	1	0	1	0	0	1	0	0	0	0	3	2	1	1	1	2	2	3	4	4	1	1	2	1	1	2
2	1	2	2	1	5	5	1	4	0	1	0	0	0	1	0	1	1	0	0	1	2	7	1	1	0	0	0	0	1	0	1	1	0	2	3	1	2	2	2	3	3	3	2	2	2	3	1	1	2
1	1	2	1	3	4	3	2	1	0	1	0	0	0	0	0	1	0	0	0	0	1	1	3	1	0	0	1	0	1	0	0	0	0	2	2	1	1	2	1	3	2	1	1	1	1	1	1	0	1
1	1	1	2	2	4	1	1	4	0	1	0	0	0	0	0	1	0	0	0	0	7	8	2	0	0	1	1	0	1	0	1	0	0	2	1	2	2	1	1	2	1	3	3	0	1	1	0	1	3
1	1	1	2	2	4	3	3	3	1	1	1	0	0	0	1	1	1	0	0	0	3	7	2	1	0	0	1	1	1	0	0	0	0	2	1	1	2	2	1	3	1	2	3	0	0	2	0	2	1
1	1	3	2	1	3	5	1	3	0	0	1	0	0	0	0	1	0	0	0	0	5	5	1	1	0	1	0	0	1	0	0	0	0	1	2	2	2	1	1	1	1	3	3	0	1	2	2	3	2
1	1	2	2	2	5	1	1	2	0	1	0	0	0	0	0	1	0	0	0	0	3	8	1	1	0	0	0	1	1	0	0	0	0	1	2	1	2	2	1	2	1	1	1	1	2	2	1	2	2
2	1	2	2	1	4	2	2	2	1	0	1	0	0	1	1	1	0	0	0	1	5	3	3	1	0	0	0	0	1	0	0	0	0	2	2	1	2	1	1	3	3	2	2	3	2	1	1	1	3
1	1	6	2	1	4	5	1	4	0	1	0	0	0	0	0	1	0	0	0	0	4	10	1	1	1	0	0	0	1	1	1	1	0	2	2	1	2	1	2	2	1	2	2	0	1	1	3	2	2
1	2	1	1	3	3	3	2	4	0	1	0	0	0	0	0	1	0	0	0	0	5	7	1	1	0	0	0	0	1	0	1	0	0	1	1	1	1	1	2	2	1	2	2	2	2	3	3	2	2
1	2	2	2	1	5	1	1	2	1	0	0	0	0	0	0	1	0	0	0	0	4	2	3	1	0	0	0	0	1	0	0	0	0	2	2	2	1	1	2	1	1	2	3	3	1	3	1	1	0
1	3	2	1	4	4	3	2	1	1	0	1	0	0	0	0	0	1	0	0	0	5	9	2	1	0	1	1	0	1	0	0	0	0	1	3	2	1	1	1	3	3	2	3	3	0	2	1	1	2
1	1	2	2	2	5	1	1	2	0	1	0	0	0	0	0	1	0	0	0	0	3	8	1	1	0	0	0	1	1	0	0	0	0	1	2	1	2	2	1	2	1	1	1	1	2	2	1	2	2
2	1	3	2	2	3	3	1	3	0	0	1	0	0	0	0	0	1	0	0	0	5	10	2	0	0	1	0	0	1	0	0	0	0	2	1	2	2	2	1	1	2	1	1	1	1	1	1	1	1
2	5	2	1	3	4	4	2	2	1	0	0	0	0	0	0	0	1	0	0	0	1	5	3	1	0	0	0	1	1	0	0	0	1	1	1	1	1	2	2	1	1	1	1	1	1	1	0	1	1
2	1	2	2	1	4	2	1	2	0	1	0	0	0	1	0	1	1	0	0	1	3	2	3	1	0	0	1	1	1	0	0	0	1	2	2	1	1	2	2	2	2	2	3	3	2	2	1	2	1
2	1	2	2	1	4	3	2	3	0	1	0	0	0	1	0	1	0	0	0	0	4	3	2	1	0	0	0	0	1	0	1	0	0	1	2	2	1	1	1	1	2	1	1	1	2	2	3	2	4
2	1	1	2	1	2	5	1	3	0	1	0	1	0	1	0	1	0	0	0	1	8	9	3	1	0	1	0	0	1	0	0	0	0	1	1	2	2	1	1	3	3	1	2	2	2	3	3	0	0
2	2	2	2	1	5	3	1	2	1	1	0	0	0	0	1	1	0	0	0	0	4	4	1	1	0	1	0	0	1	0	0	0	0	2	2	1	1	1	2	2	2	1	2	2	1	2	2	1	3
1	3	2	1	4	3	3	2	3	0	0	0	0	0	1	0	1	0	0	0	0	5	6	1	1	0	0	0	0	1	0	0	0	0	2	2	2	1	1	1	3	3	3	3	0	1	1	1	1	2
1	1	1	2	2	2	5	1	2	1	1	1	0	0	1	1	1	1	0	0	1	6	5	2	1	0	0	0	1	1	0	0	0	0	2	1	2	2	1	1	1	1	1	2	1	1	2	1	1	2
1	3	2	1	4	3	3	2	2	1	0	0	0	0	0	0	1	0	0	0	0	5	7	1	1	0	0	0	0	1	0	0	0	0	1	1	1	1	1	1	2	2	1	1	0	1	1	0	0	2
1	3	6	1	4	3	3	2	2	0	1	0	1	0	0	0	1	0	1	0	0	7	7	1	1	0	0	0	0	1	0	0	0	0	2	2	1	2	1	2	1	1	4	1	0	3	3	3	1	4
1	3	2	1	3	2	3	1	2	1	0	0	0	0	0	0	0	0	1	0	0	3	2	3	1	0	0	0	0	1	0	0	0	0	2	2	1	1	1	2	1	1	4	4	1	1	3	1	1	4
1	4	2	1	4	4	1	1	3	0	1	0	1	0	1	0	1	0	1	0	1	5	3	1	1	0	0	0	0	1	0	0	0	0	2	2	1	2	2	1	1	1	2	2	1	1	1	1	1	1
1	3	1	1	3	5	1	2	1	1	1	0	1	0	1	1	1	0	0	0	1	4	7	3	1	0	0	0	0	1	0	0	0	0	1	1	1	1	1	1	2	1	3	3	2	2	2	2	2	3
1	3	2	1	3	3	6	3	3	0	1	0	0	0	0	0	1	0	0	0	0	4	6	1	1	0	0	0	0	1	0	0	0	0	2	2	1	1	1	2	1	1	0	1	2	3	3	0	2	1
1	3	2	1	4	2	3	3	3	0	1	0	0	0	0	0	1	0	0	0	0	6	5	1	1	0	0	0	0	1	0	0	0	0	2	2	1	1	1	1	1	1	2	1	1	2	1	2	1	3
2	4	1	3	2	2	1	2	3	0	0	0	0	0	1	0	0	0	0	0	1	1	1	3	0	0	0	1	0	1	0	0	0	0	1	1	2	2	1	2	3	3	2	2	0	2	2	2	0	1
1	1	1	2	1	4	5	1	2	0	1	0	0	0	0	0	0	0	0	0	1	5	5	3	0	0	1	0	0	1	0	0	0	0	2	2	2	1	2	2	2	2	1	4	2	3	4	4	4	1
1	1	4	2	2	5	1	1	2	0	1	0	1	0	1	0	1	0	1	1	1	5	5	1	1	0	1	0	0	1	0	1	0	0	1	1	1	1	1	1	2	2	2	2	1	1	1	2	1	2
2	5	2	1	3	5	6	1	2	1	0	0	0	0	0	1	0	0	0	0	0	8	8	1	1	0	0	0	0	1	0	0	0	0	1	2	1	1	1	2	1	2	2	1	3	1	3	2	3	1
2	4	1	3	1	3	1	2	3	0	0	0	0	0	1	0	0	0	0	0	1	1	1	3	0	0	0	1	0	1	0	0	0	0	1	1	2	2	1	1	3	3	2	2	2	2	2	2	2	1
1	4	2	2	1	5	1	3	3	0	0	1	0	0	0	0	0	1	0	0	0	4	4	1	1	0	0	0	0	1	0	0	0	0	2	2	1	1	2	2	1	1	1	1	0	1	1	1	1	1
1	1	2	2	1	5	1	2	3	1	1	0	0	0	0	0	1	0	0	0	0	5	6	3	1	1	1	1	0	1	1	1	1	0	2	2	1	1	2	1	1	1	1	1	1	1	1	1	1	2
1	4	2	1	3	5	1	1	2	1	0	1	0	0	0	1	0	1	0	0	0	3	5	1	1	0	0	1	0	1	0	0	0	0	1	2	1	1	1	2	1	2	1	1	3	2	2	1	2	3
2	1	3	2	2	3	5	1	1	0	0	1	0	0	0	0	1	0	0	0	1	7	4	1	1	0	1	0	0	1	0	0	0	0	2	3	1	1	1	2	2	3	3	3	0	1	3	2	3	2
1	4	2	1	3	2	1	2	3	0	1	1	1	0	0	0	1	1	1	0	0	6	6	1	1	0	0	0	0	1	0	0	0	0	2	2	1	1	1	2	1	1	1	1	1	1	1	1	1	1
1	1	1	2	2	4	2	1	3	1	1	0	0	0	0	0	1	0	0	0	1	7	3	1	1	0	1	0	0	1	0	0	0	0	1	2	2	1	1	2	1	2	1	1	2	1	2	2	0	3
1	1	4	2	1	5	1	1	2	0	1	1	1	1	1	0	1	1	1	1	1	5	5	3	1	0	1	0	0	1	0	1	0	0	1	1	1	1	1	1	2	2	3	3	1	1	1	2	1	2
1	1	4	2	2	5	2	1	4	0	1	0	0	0	1	0	1	0	0	0	1	6	6	3	1	0	1	1	0	1	0	1	0	0	1	2	2	1	1	2	1	1	0	2	0	1	1	0	0	2
2	2	4	2	1	4	1	1	1	0	1	0	1	0	1	0	1	0	0	0	1	1	1	3	1	0	0	0	0	1	0	0	0	0	3	3	1	1	2	2	3	3	1	4	2	4	1	0	0	0
1	1	4	2	1	4	3	2	2	0	1	0	0	0	1	0	1	0	0	0	1	5	3	2	1	0	0	0	0	1	0	0	0	1	2	2	1	1	2	1	1	2	3	2	1	1	1	1	2	3
2	1	1	2	2	4	1	1	4	0	1	0	0	0	0	0	1	0	0	0	0	5	5	2	0	0	1	1	0	0	0	1	0	0	1	1	2	2	1	1	2	3	1	1	1	1	1	1	1	4
2	3	2	1	2	4	5	1	2	0	0	1	0	0	0	0	1	0	0	0	0	3	3	3	1	0	0	0	0	1	0	0	0	0	1	1	2	2	1	2	1	1	1	1	1	3	3	2	1	2
2	3	6	4	3	4	1	2	3	0	1	0	1	0	1	0	1	0	1	0	1	2	5	1	1	0	0	0	0	1	0	0	0	0	1	2	2	2	1	2	3	2	2	4	3	2	4	0	2	3
2	5	4	1	4	4	1	2	2	0	0	1	0	0	0	0	0	1	0	0	0	2	2	3	1	0	0	0	0	1	0	0	0	0	2	2	1	1	2	2	2	2	1	4	4	4	4	1	1	4
1	2	4	1	2	4	3	2	4	0	1	0	0	0	0	0	1	0	0	0	0	8	10	1	1	0	0	0	0	1	0	0	0	0	1	2	2	1	1	2	1	1	2	2	2	3	3	3	2	3
2	3	6	4	3	4	1	2	2	1	0	1	1	0	1	0	1	0	1	0	1	3	5	1	1	0	0	0	0	1	0	0	0	0	1	2	2	2	1	2	3	2	2	4	3	2	3	0	0	3
1	1	3	2	1	4	5	1	1	1	1	1	0	0	0	1	1	1	0	0	1	5	7	1	1	0	0	0	0	1	0	1	1	0	1	2	1	1	1	2	1	2	3	3	2	2	2	1	1	0
1	1	1	2	2	3	6	2	4	0	0	0	1	0	0	0	1	1	0	0	0	4	6	1	1	0	0	0	0	1	0	0	0	0	1	2	1	1	1	2	1	2	2	1	1	1	1	2	0	3
2	1	2	2	2	4	2	3	2	0	1	1	1	0	0	0	1	1	0	0	0	7	7	1	1	0	0	0	0	1	0	0	0	0	2	3	1	1	2	2	3	3	1	1	1	1	1	0	0	1
1	2	4	1	3	4	1	1	4	0	1	0	0	0	0	0	1	0	0	0	0	3	4	1	1	0	0	0	0	1	0	0	0	0	1	1	2	2	1	1	1	1	1	1	1	1	1	1	1	1
1	2	4	1	3	3	6	1	2	0	1	0	0	0	0	0	1	0	0	0	0	6	4	1	1	0	0	0	0	1	0	0	0	0	1	1	2	2	1	2	1	1	1	1	2	3	1	2	1	2
1	1	3	2	2	4	3	1	1	1	1	0	0	0	1	1	1	0	0	0	1	5	4	2	1	0	0	0	0	1	0	0	0	0	2	1	1	1	2	1	2	3	1	2	2	2	2	2	1	2
1	1	3	2	1	4	2	2	2	0	1	1	0	0	1	0	1	1	0	0	1	3	4	1	1	0	1	0	0	1	0	0	0	0	1	2	2	1	1	2	1	2	1	3	1	1	2	1	1	2
1	4	2	1	4	2	3	2	2	1	0	0	0	0	0	0	1	0	0	0	0	2	2	1	1	0	0	0	0	1	0	0	0	0	1	1	1	1	2	2	2	2	1	1	2	3	2	2	2	2
1	5	4	2	1	4	1	1	3	1	1	0	1	0	0	0	1	0	1	0	0	5	7	3	1	0	0	0	0	1	0	0	0	0	1	1	2	2	2	2	1	1	4	3	2	1	1	1	1	1
1	1	3	2	2	5	5	1	4	1	1	0	0	1	0	0	1	0	1	0	1	7	7	2	1	0	0	0	0	1	0	0	0	0	1	1	2	2	1	1	3	2	3	2	1	4	2	1	2	1
1	1	3	2	2	5	5	1	3	1	1	1	0	0	0	1	1	1	0	0	1	3	3	3	1	0	0	0	0	1	0	0	0	0	1	2	1	1	2	2	1	2	1	2	2	1	2	1	1	2
1	1	1	1	2	4	5	3	3	0	1	0	0	0	1	0	1	1	0	0	0	8	5	2	1	0	1	0	0	1	0	1	0	0	2	1	2	2	1	1	1	1	2	2	2	2	2	2	2	0
1	1	4	2	1	4	5	2	3	1	0	1	0	0	0	1	1	1	0	0	0	2	2	3	1	0	0	0	0	1	0	0	0	0	1	1	2	1	2	2	3	2	1	1	1	1	1	0	0	1
1	1	2	2	1	3	5	2	4	0	1	0	1	0	1	0	1	0	1	0	1	5	8	1	1	0	1	0	0	1	0	0	0	0	1	2	2	1	1	1	1	1	3	3	2	2	1	2	2	0
2	1	2	2	1	4	6	1	2	1	1	1	0	0	1	1	0	1	0	0	1	3	4	2	1	0	0	0	0	1	0	0	0	1	2	2	1	1	2	2	3	3	1	1	1	1	1	1	1	1
1	4	4	1	4	1	3	2	4	0	0	0	0	0	1	0	0	0	0	0	1	10	10	3	1	0	0	0	0	1	0	0	0	0	1	1	2	2	2	2	2	2	2	2	2	2	2	2	2	3
1	2	2	1	3	5	6	2	2	1	0	0	0	0	0	0	0	1	0	0	0	4	5	1	1	0	0	0	0	1	0	0	0	0	1	2	2	1	1	2	1	2	2	1	2	1	2	1	1	1
1	2	4	2	1	4	1	1	3	0	1	1	0	0	0	0	1	0	1	0	0	4	2	1	0	1	0	0	0	1	0	0	0	0	1	2	2	2	1	1	1	1	2	2	0	2	2	2	3	3
1	2	4	2	1	4	1	3	1	1	1	1	1	0	1	0	0	0	1	0	1	5	7	1	1	0	0	0	0	1	0	0	0	0	1	1	1	1	2	2	1	1	1	1	1	1	1	1	1	0
1	1	2	2	1	3	3	1	3	0	0	0	1	0	0	0	0	0	1	0	0	4	7	1	1	0	1	0	0	1	0	0	0	0	2	2	1	1	2	2	2	2	2	2	1	1	3	2	1	1
1	4	4	1	4	5	1	1	2	1	1	1	1	0	1	1	1	1	1	0	1	6	6	1	1	0	0	0	0	1	0	0	0	0	2	2	2	2	1	2	3	3	2	2	1	1	1	1	1	2
1	1	1	2	2	4	5	2	2	1	0	1	0	0	0	1	0	1	0	0	0	8	7	2	0	0	1	0	0	1	0	0	0	0	2	2	1	1	1	2	1	1	3	3	2	2	3	1	2	1
1	4	1	2	1	5	1	1	2	0	0	1	0	0	0	0	0	1	0	0	0	5	9	1	1	0	0	0	0	1	0	0	0	0	3	3	1	1	2	2	1	1	0	0	0	0	0	1	0	0
2	2	2	1	2	4	2	2	3	0	1	1	0	0	1	0	1	0	0	0	0	7	8	3	1	0	0	1	0	1	0	0	1	0	2	1	1	1	2	1	1	1	1	1	1	1	1	1	1	2
1	2	2	1	2	5	2	2	1	0	1	1	0	0	1	0	1	1	0	0	0	6	6	3	1	0	1	1	0	1	0	1	1	0	2	1	1	1	2	1	2	1	1	1	1	1	1	1	1	1
2	4	1	3	2	3	2	2	3	0	0	0	0	0	1	0	0	0	0	0	1	7	7	3	0	0	0	1	0	1	0	0	0	0	1	1	2	2	1	1	3	3	2	2	0	0	2	0	0	1
1	2	4	2	2	4	2	3	2	0	1	1	0	0	1	0	1	1	0	0	1	1	5	1	1	0	0	0	0	1	0	0	0	0	2	2	1	2	2	1	3	1	3	3	0	1	1	1	1	3
1	1	2	2	2	4	5	1	4	1	1	0	0	0	0	1	1	0	0	0	0	7	6	2	1	0	1	1	0	1	0	0	0	0	2	1	2	2	1	1	2	1	1	2	2	2	2	2	1	2
2	2	2	2	1	5	1	1	2	1	1	1	0	0	0	1	1	1	0	0	0	7	3	2	0	0	1	1	0	1	1	0	0	0	1	2	1	1	1	2	1	1	2	1	1	2	2	2	2	3
2	1	4	2	2	5	3	1	4	0	1	0	0	0	1	0	1	0	0	0	1	8	8	1	1	1	1	1	0	1	1	1	0	0	2	2	1	1	2	2	3	3	1	1	1	1	1	1	1	4
1	3	6	2	1	5	6	2	2	1	1	0	0	0	0	0	1	1	0	0	0	10	10	1	1	0	0	0	0	1	0	0	0	0	1	2	2	1	1	2	1	1	2	2	2	3	2	3	2	3
1	1	2	2	2	4	5	1	4	1	1	0	0	0	0	1	1	0	0	0	0	7	6	2	1	0	1	1	0	1	0	0	0	0	2	1	2	2	1	1	2	1	1	2	2	2	2	2	1	2
1	1	1	2	2	4	5	1	2	1	1	1	1	0	1	1	1	1	1	0	1	4	1	2	0	0	0	1	1	1	0	0	0	0	2	2	2	1	1	2	2	2	2	2	2	2	2	1	1	1
1	1	4	2	1	2	5	1	3	1	1	1	0	0	0	0	1	1	0	0	0	5	4	1	0	0	0	1	0	1	0	0	0	0	1	2	2	1	1	2	1	2	2	3	3	1	3	1	1	2
1	2	2	2	1	4	2	1	2	0	0	1	0	0	0	0	0	1	0	0	0	3	5	3	1	0	0	1	1	1	0	0	0	0	2	2	1	1	1	1	3	2	1	1	0	1	1	1	1	1
1	4	2	1	2	4	1	1	2	0	1	1	0	0	0	1	1	0	0	0	1	9	6	2	1	0	0	0	0	1	0	0	0	0	2	1	1	2	2	1	2	1	3	3	3	1	1	2	1	3
1	1	4	2	1	4	5	2	2	1	0	1	0	0	0	1	0	1	0	0	0	4	4	2	1	0	0	0	0	1	0	0	0	0	2	2	1	1	2	1	3	3	1	1	1	1	1	1	1	0
2	1	4	2	1	4	3	3	1	1	1	1	0	0	1	1	1	1	0	0	1	6	5	1	0	1	0	0	0	1	0	0	0	0	1	2	2	1	1	2	2	2	2	1	2	2	2	2	2	1
1	4	2	1	3	5	1	1	3	0	1	0	0	0	0	0	1	0	0	0	0	7	8	1	1	0	1	0	0	1	0	0	0	0	1	2	2	1	1	1	1	2	2	2	1	1	2	2	2	2
2	1	4	2	1	4	5	1	2	0	0	1	0	0	1	0	0	1	0	0	1	3	6	3	1	0	0	0	0	1	0	0	0	0	3	2	1	1	2	1	3	2	1	0	1	1	1	0	0	1
1	2	4	2	1	4	3	2	1	0	1	0	0	0	0	0	1	0	0	0	0	7	2	1	0	0	1	0	0	1	0	0	0	0	1	2	1	1	2	2	3	3	3	4	2	3	4	3	2	3
1	1	2	2	1	3	5	1	1	0	0	1	0	1	1	0	0	0	0	0	1	8	8	3	1	0	0	0	0	1	0	0	0	0	2	2	1	1	2	2	2	3	2	2	2	1	1	1	1	1
1	1	4	1	2	5	1	1	3	1	1	1	0	0	1	0	0	1	0	0	0	5	8	1	1	0	0	0	0	1	0	0	0	0	1	2	1	2	1	1	2	2	4	1	2	2	2	4	3	0
1	3	2	1	4	4	3	3	2	0	0	0	1	0	0	0	0	1	0	0	0	2	2	3	1	0	0	0	0	1	0	0	0	0	1	1	2	2	1	2	2	2	0	2	2	2	1	0	0	0
1	1	4	2	2	4	5	2	1	0	1	1	0	0	0	1	1	0	0	0	0	4	3	3	1	0	0	0	0	1	0	0	0	0	2	1	1	2	1	1	2	2	2	1	2	2	3	1	1	0
1	1	6	2	1	3	5	1	4	1	0	0	0	0	0	0	0	1	0	0	0	10	7	2	0	0	1	1	0	1	0	0	0	0	3	2	2	2	1	1	2	2	1	1	2	2	2	2	1	2
1	2	2	2	1	3	1	1	4	0	1	1	0	0	0	0	1	1	0	0	0	4	7	1	1	0	0	0	0	1	0	0	0	0	1	2	1	2	1	2	2	2	3	3	2	1	1	1	1	2
1	4	2	1	3	5	1	1	2	1	1	0	1	0	0	1	0	1	0	0	0	4	5	1	1	0	0	0	0	1	0	0	0	0	2	2	1	1	1	2	2	1	3	2	2	1	2	1	1	3
1	2	6	1	3	2	6	3	1	0	1	0	0	0	0	0	1	1	0	0	0	6	1	2	1	0	0	0	0	1	0	0	0	0	1	1	1	2	1	1	1	2	3	3	2	2	0	2	2	2
1	1	2	2	1	3	5	1	2	1	1	1	0	0	1	1	1	1	0	0	1	7	3	2	1	0	1	1	0	1	0	0	0	0	2	2	2	1	1	2	1	1	3	3	1	2	2	1	1	1
1	3	4	1	4	3	3	2	2	0	1	0	0	0	1	0	1	0	0	0	1	4	3	1	1	1	0	0	0	1	0	0	0	0	2	3	1	1	1	2	2	2	1	1	1	1	1	1	1	2
1	1	6	2	1	3	5	1	3	1	0	0	0	0	0	0	0	1	0	0	0	4	8	1	1	0	0	0	0	1	0	0	0	0	2	3	1	2	1	2	1	2	3	4	3	2	1	3	2	2
1	4	4	1	4	1	3	2	4	1	0	0	0	0	0	0	1	0	0	0	0	6	6	3	1	0	0	0	0	1	0	0	0	0	1	1	1	1	1	1	2	2	2	2	2	2	2	2	2	3
1	1	4	2	1	4	3	2	2	0	1	0	0	0	1	0	1	0	0	0	1	5	3	2	1	0	0	0	0	1	0	0	0	0	3	2	1	1	2	2	1	2	3	3	2	1	1	1	1	2
1	1	4	2	1	4	3	2	2	0	1	0	0	0	1	0	1	0	0	0	1	5	3	2	1	0	0	0	0	1	0	0	0	0	3	2	1	1	2	2	1	2	3	3	2	1	1	1	2	2
1	3	6	1	4	4	6	2	1	1	0	1	0	0	0	1	0	0	0	0	0	2	3	3	1	0	0	0	0	1	0	0	0	0	2	2	2	2	1	1	2	2	2	3	1	2	3	1	1	2
1	4	2	1	3	5	1	1	2	1	0	1	0	0	0	1	0	1	0	0	0	3	5	1	1	0	0	1	0	1	0	0	0	0	1	2	1	1	1	2	1	2	1	1	3	2	2	1	2	3
1	2	2	2	1	5	2	1	4	1	1	1	1	1	1	1	1	0	1	1	1	4	6	3	1	0	0	0	0	0	1	0	0	0	2	2	1	2	2	1	3	3	2	2	1	1	2	1	1	2
1	2	2	2	1	5	2	1	4	1	1	1	1	1	1	1	1	0	1	1	1	4	6	3	1	0	0	0	0	0	1	0	0	0	2	2	1	2	2	1	3	3	2	2	1	1	2	1	1	2
2	2	4	2	1	4	1	1	1	0	1	0	1	0	1	0	1	0	0	0	1	1	1	3	1	0	0	0	0	1	0	0	0	0	3	3	1	1	2	2	3	3	1	4	2	4	1	0	0	0
2	3	2	1	3	5	1	1	2	0	0	1	0	0	0	0	1	0	0	0	0	4	3	2	1	0	0	0	0	1	0	0	0	0	2	2	1	1	2	2	1	1	1	2	3	1	3	3	2	3
1	2	2	1	3	5	1	1	2	1	1	1	0	0	0	1	1	1	0	0	0	5	2	3	1	0	1	0	0	1	0	0	0	0	1	1	2	2	2	2	1	1	3	2	2	2	3	2	2	3
1	3	2	2	2	4	6	2	2	0	1	0	0	0	0	0	1	1	0	0	0	2	4	1	1	0	0	0	0	1	0	0	0	0	1	1	2	1	2	2	1	1	1	1	1	1	1	1	1	1
1	1	4	1	2	4	2	1	2	0	0	1	1	0	0	0	1	0	0	0	0	1	1	3	1	0	0	0	0	1	0	0	0	0	2	2	1	1	2	2	3	3	3	3	3	2	3	1	0	0
1	3	1	1	3	5	1	2	1	1	1	0	1	0	1	1	1	0	0	0	1	4	7	3	1	0	0	0	0	1	0	0	0	0	1	1	1	1	1	1	2	1	3	3	2	2	2	2	2	3
1	1	6	1	2	4	5	1	1	0	1	1	0	0	1	0	1	1	0	0	1	5	6	3	1	0	1	1	0	1	0	1	0	0	2	2	1	2	1	2	1	2	2	2	1	2	2	1	1	1
1	5	2	1	4	2	3	2	4	0	0	1	0	0	0	0	0	0	0	0	1	1	1	3	1	0	0	0	0	1	0	0	0	0	1	1	2	1	2	2	1	1	3	1	2	1	2	1	0	2
2	1	2	2	1	4	5	2	2	0	0	1	0	0	1	0	0	1	0	0	1	3	3	1	1	0	0	0	0	1	0	0	0	0	2	2	2	1	1	2	3	2	1	3	1	1	1	1	1	0
2	1	2	2	1	4	5	2	2	0	0	1	0	0	1	0	0	1	0	0	1	3	3	1	1	0	0	0	0	1	0	0	0	0	2	2	2	1	1	2	3	2	1	3	1	1	1	1	1	0
1	1	2	2	1	4	3	3	3	0	1	0	1	0	1	0	1	0	0	0	1	8	8	3	1	0	1	0	0	1	0	0	0	0	3	2	1	1	1	1	1	2	3	2	2	2	3	3	3	0
1	1	2	2	1	3	5	1	2	0	1	0	0	0	0	0	0	1	0	0	0	3	2	2	1	0	0	0	0	1	0	0	0	0	1	1	1	2	1	1	2	2	1	2	0	0	1	0	0	2
1	1	2	2	1	5	5	1	4	0	1	0	0	0	0	0	1	0	0	0	0	5	5	3	1	0	0	0	0	1	0	0	0	0	2	2	1	1	2	2	1	1	1	1	1	1	1	1	1	1
1	1	2	2	1	4	5	1	3	0	1	1	0	1	0	1	0	1	0	1	0	4	4	3	1	0	0	0	0	1	0	0	0	0	2	2	1	1	1	2	1	1	1	1	1	1	1	1	1	0
1	1	2	2	2	4	1	1	3	1	1	0	0	0	0	1	1	0	1	0	0	7	8	1	1	0	1	0	0	1	0	1	0	0	2	2	1	1	2	2	1	1	2	2	2	1	2	2	2	2
1	1	4	2	2	4	5	2	3	0	1	0	0	0	1	0	1	0	0	0	1	4	4	1	1	0	1	0	0	1	0	0	0	0	1	1	1	1	2	2	3	3	2	3	2	1	1	1	1	2
1	1	2	2	1	5	5	1	4	0	1	0	0	0	0	0	1	0	0	0	0	5	5	3	1	0	0	0	0	1	0	0	0	0	2	2	1	1	2	2	1	1	1	1	1	1	1	1	1	1
2	1	1	2	1	3	5	1	3	1	0	1	0	0	0	1	0	1	0	0	1	7	3	3	1	0	1	1	0	1	0	0	0	0	2	1	1	2	1	1	1	2	3	3	1	1	2	1	2	1
2	2	2	2	1	3	1	3	3	0	1	1	0	0	1	0	1	1	0	0	1	5	5	1	1	0	1	1	0	1	1	0	0	0	1	2	1	2	1	1	3	3	0	1	1	1	2	1	2	3
1	1	1	2	1	5	5	1	3	0	1	0	0	0	0	0	1	0	1	1	0	6	5	3	0	0	0	0	1	1	0	0	0	0	1	1	1	2	2	1	1	1	1	1	1	1	1	1	1	1
1	1	1	2	1	3	5	1	3	0	1	0	0	0	0	0	1	0	0	0	0	6	8	1	1	0	0	0	0	1	0	0	0	0	1	2	1	1	1	1	1	1	0	1	1	1	1	1	1	1
2	1	2	2	1	3	5	1	1	1	0	0	0	0	0	1	0	0	0	0	0	10	10	1	1	0	1	1	0	1	0	1	1	0	2	2	1	1	2	2	3	3	4	4	1	3	4	1	3	3
1	1	3	2	1	4	3	2	1	0	0	1	0	0	0	0	1	1	0	0	0	5	9	2	1	0	1	1	0	1	0	0	0	1	1	2	2	1	1	2	1	3	3	3	3	2	2	1	1	2
1	1	2	2	1	3	5	1	4	1	0	0	0	0	0	0	0	1	0	0	0	5	5	3	1	0	1	1	0	1	0	0	0	0	1	1	1	1	2	1	2	1	1	1	3	1	2	2	0	1
1	1	3	1	2	4	2	1	4	1	0	1	0	0	0	1	0	1	0	0	0	3	5	1	1	0	1	1	1	1	0	0	0	0	2	2	1	1	1	1	1	3	3	3	1	2	2	1	1	2
1	1	2	2	1	2	5	1	4	1	1	1	0	0	0	0	1	1	0	0	0	2	3	1	1	0	0	0	0	1	0	0	0	0	2	2	1	2	1	2	2	3	3	3	2	1	1	1	2	2
1	1	4	2	2	4	5	1	3	1	1	0	0	0	0	1	1	0	0	0	0	5	5	3	1	0	0	0	0	1	0	0	0	0	2	2	1	1	1	2	1	3	2	2	1	1	1	1	1	3
2	1	2	2	1	3	3	2	2	0	1	1	0	0	0	0	0	1	0	0	0	6	4	1	1	0	1	1	0	1	0	0	0	0	1	2	2	2	1	2	1	2	1	2	0	3	4	4	2	3
1	2	3	2	2	5	5	3	2	0	1	1	1	0	1	0	1	1	1	0	0	2	2	3	1	0	0	0	0	1	0	0	0	0	1	1	1	1	2	2	2	2	1	1	1	1	1	1	0	1
2	4	6	1	4	5	6	2	3	0	0	0	0	0	1	0	0	0	0	0	1	6	6	1	1	0	0	0	0	1	0	0	0	0	1	2	2	1	1	1	1	2	4	4	0	1	2	2	4	4
2	1	2	2	1	3	5	1	3	1	1	0	1	0	1	1	1	0	1	0	1	4	8	1	1	0	1	0	0	1	0	0	0	0	2	3	1	1	1	2	1	1	3	1	1	2	2	1	0	3
1	1	2	2	1	2	5	1	3	1	1	1	0	0	1	0	1	1	0	0	1	4	4	3	1	0	1	1	0	1	0	0	0	0	2	2	2	1	1	2	1	1	3	3	3	2	3	1	1	1
1	1	1	1	2	5	3	2	1	0	0	0	0	0	1	0	0	0	0	0	1	7	7	1	0	0	1	0	0	1	0	0	0	0	1	2	1	1	1	2	2	1	2	2	2	3	3	1	1	0
1	1	3	2	1	5	3	2	2	0	1	0	0	0	0	0	1	0	0	0	0	5	5	3	1	0	0	0	0	1	0	0	0	0	1	2	2	2	2	2	1	1	3	1	1	2	4	0	0	0
1	1	1	2	1	5	5	1	2	1	1	1	0	0	0	0	1	1	0	0	1	2	4	1	1	0	0	0	1	1	1	0	1	0	1	2	1	1	1	2	1	2	1	2	0	2	1	1	2	3
2	1	2	2	1	4	1	1	3	0	1	0	0	0	0	0	1	0	0	0	0	9	6	1	0	0	0	1	0	1	0	0	0	0	1	2	2	2	2	1	1	1	1	1	4	4	4	1	1	1
1	4	2	1	3	5	1	1	2	1	1	0	1	0	0	1	0	1	0	0	0	4	5	1	1	0	0	0	0	1	0	0	0	0	2	2	1	1	1	2	2	1	3	2	2	1	2	1	1	3
2	5	4	1	4	4	1	2	2	0	0	1	0	0	0	0	0	1	0	0	0	2	2	3	1	0	0	0	0	1	0	0	0	0	2	2	1	1	2	2	2	2	1	4	4	4	4	1	1	4
1	3	2	1	4	3	1	1	3	0	0	1	0	0	0	0	0	1	0	0	0	3	7	1	1	0	1	0	0	1	1	0	0	0	2	3	1	1	2	2	1	2	2	2	2	1	1	0	0	2
1	2	1	2	1	5	1	2	2	0	1	1	0	0	1	0	1	1	0	0	0	9	9	1	0	0	1	1	0	1	1	0	0	0	2	3	1	2	2	2	1	1	1	1	1	1	1	2	2	3
1	5	2	1	3	4	3	3	4	1	1	0	0	0	0	1	1	0	0	0	0	8	9	1	1	0	0	0	0	1	0	0	0	0	2	2	1	1	2	2	2	2	2	1	1	1	1	2	1	3
1	1	2	2	1	4	3	1	4	1	1	1	0	0	0	0	1	1	0	0	0	8	6	3	1	0	1	0	0	1	0	0	0	0	1	1	2	1	1	2	3	3	3	2	2	1	3	1	1	4
1	1	4	2	1	3	5	1	3	1	1	0	0	0	0	1	1	1	0	0	0	5	10	1	1	0	0	0	0	1	0	1	1	0	2	3	2	1	1	2	3	3	3	3	2	3	2	4	4	2
1	1	6	2	2	2	5	1	2	1	0	1	0	0	0	1	1	1	0	0	0	3	1	3	1	0	0	1	0	1	0	0	0	0	2	2	1	1	2	2	1	1	2	3	2	1	2	1	1	3
1	1	4	2	2	4	5	1	2	0	0	1	0	0	0	0	1	0	0	0	0	3	6	1	0	1	0	0	0	1	0	0	0	0	1	2	1	1	1	2	2	3	2	2	2	1	2	2	1	2
1	2	1	1	3	4	3	2	3	0	1	1	0	0	0	0	1	1	0	0	0	3	5	1	1	0	0	0	0	1	0	0	0	0	2	2	1	1	1	2	1	1	3	3	2	1	2	2	2	2
1	2	1	2	1	5	2	1	2	1	0	0	0	0	0	1	0	0	0	0	0	4	4	3	1	0	0	0	0	1	0	0	0	0	2	2	1	1	2	2	3	3	1	1	1	1	1	1	1	1
1	1	2	2	2	2	5	2	4	0	1	0	1	0	1	0	1	0	1	0	1	6	8	1	1	0	0	0	0	1	0	0	0	0	2	3	1	2	1	1	3	1	1	1	1	1	1	1	1	1
2	2	1	1	3	4	1	2	4	0	1	0	0	0	0	0	1	0	0	0	1	7	4	2	0	0	1	1	0	1	0	1	0	0	1	2	2	1	1	1	1	1	0	2	2	1	2	2	3	4
1	1	2	2	2	2	5	1	3	1	0	0	0	0	0	0	1	0	0	0	1	6	4	1	0	0	1	0	0	1	0	0	0	0	2	3	1	2	2	2	1	1	1	1	0	1	1	0	1	2
1	1	3	2	1	3	5	1	2	0	1	1	0	0	1	0	1	1	0	0	1	7	4	3	1	0	1	0	0	1	0	0	0	0	2	1	1	1	2	2	1	1	3	3	2	3	3	2	3	3
2	3	2	1	3	5	1	1	2	0	0	1	0	0	0	0	1	0	0	0	0	4	3	2	1	0	0	0	0	1	0	0	0	0	2	2	1	1	2	2	1	1	1	2	3	1	3	3	2	3
1	1	6	2	2	2	5	2	3	1	1	1	1	1	0	1	1	1	1	1	1	5	6	1	1	0	1	1	0	1	1	1	1	0	1	2	2	1	1	2	2	1	1	1	1	1	1	1	1	1
2	1	4	2	1	2	5	1	4	0	0	1	0	0	1	0	0	1	0	0	1	3	2	1	1	0	1	1	0	1	1	0	0	0	2	3	1	1	2	1	1	1	4	4	2	1	3	3	2	1
1	1	2	2	1	3	5	1	2	1	1	1	0	0	1	1	1	1	0	0	1	7	3	2	1	0	1	1	0	1	0	0	0	0	2	2	2	1	1	2	1	1	3	3	1	2	2	1	1	1
1	1	1	2	1	4	5	1	2	0	1	0	0	0	0	0	1	0	0	0	0	1	1	3	1	0	0	1	1	1	0	0	0	0	1	1	1	1	1	1	3	3	1	1	0	0	1	0	1	0
1	1	3	2	1	3	5	1	2	0	1	1	0	0	1	0	1	1	0	0	1	7	4	3	1	0	1	0	0	1	0	0	0	0	2	1	1	1	2	2	1	1	3	3	2	3	3	2	3	3
1	1	1	2	1	4	2	1	3	0	1	0	1	0	1	0	1	0	1	0	1	4	6	1	1	1	1	1	0	1	1	0	0	0	1	2	2	1	1	2	1	2	1	2	1	1	2	1	1	2
1	1	4	2	1	4	2	1	2	1	1	0	0	0	0	0	1	1	1	0	1	5	3	2	1	0	0	0	0	1	0	0	0	0	2	1	1	2	1	1	1	1	3	3	1	2	1	2	1	4
2	1	2	2	1	4	2	1	2	0	1	0	0	0	1	0	1	1	0	0	1	3	2	3	1	0	0	1	1	1	0	0	0	1	2	2	1	1	2	2	2	2	2	3	3	2	2	1	2	1
1	1	4	2	2	3	3	2	3	0	1	0	0	0	1	0	1	0	0	0	1	6	2	1	1	0	1	0	0	1	0	1	0	0	1	2	2	1	1	1	1	2	2	2	1	0	1	4	3	0
1	5	2	1	3	4	4	2	3	0	1	0	1	0	0	0	1	0	1	0	0	5	5	3	1	0	0	0	0	1	0	0	0	0	2	2	1	1	1	1	1	1	1	1	1	1	1	1	0	1
1	2	1	1	4	5	1	1	4	0	0	1	0	0	0	0	0	1	0	0	0	1	10	1	1	0	0	0	0	0	0	1	0	0	2	3	1	1	1	1	3	3	2	2	2	2	0	0	0	2
1	2	1	1	4	5	1	1	3	0	0	1	0	0	0	0	0	1	0	0	0	1	10	1	1	0	0	0	0	0	0	1	0	0	2	3	1	1	1	1	3	3	2	2	2	2	0	0	0	2
1	5	1	1	4	2	3	3	3	0	1	1	1	0	1	0	1	1	1	0	1	2	2	2	1	0	0	0	0	1	0	0	0	0	2	2	1	1	2	2	2	2	3	3	2	2	2	1	1	3
1	2	2	2	1	5	1	1	3	0	1	1	0	0	0	0	1	1	0	0	0	8	3	2	1	0	1	1	1	1	0	0	0	1	2	2	1	1	2	2	1	2	1	3	2	2	3	1	1	3
2	1	1	2	2	4	3	2	4	0	0	1	0	0	0	0	0	1	0	0	0	8	5	1	1	0	0	0	0	1	0	0	0	0	2	1	1	1	2	1	3	2	2	2	2	2	2	1	1	2
2	5	5	1	4	4	4	3	3	0	1	1	1	0	1	0	1	1	1	0	1	3	3	3	1	0	0	0	0	1	1	0	0	0	2	2	1	1	2	2	2	2	2	3	3	2	3	2	1	3
1	2	4	2	2	4	2	3	2	0	1	1	0	0	1	0	1	1	0	0	1	1	5	1	1	0	0	0	0	1	0	0	0	0	2	2	1	2	2	1	3	1	3	3	0	1	1	1	1	3
1	2	4	1	3	4	3	2	4	1	0	1	0	0	0	0	0	1	0	0	0	5	10	1	1	0	0	0	0	1	0	0	0	0	2	3	1	2	2	1	3	1	3	4	1	2	2	3	0	3
1	1	2	2	1	4	1	2	3	1	0	1	0	0	0	1	0	1	0	0	0	6	8	1	1	0	0	1	0	1	0	0	0	0	2	3	1	1	1	2	3	3	1	2	3	1	2	3	2	3
1	3	2	1	3	4	1	1	3	0	1	1	0	0	0	0	1	1	0	0	0	5	6	1	1	0	1	0	0	1	0	1	0	0	2	3	1	1	1	2	1	1	1	1	1	1	1	1	2	3
1	2	1	2	1	5	1	1	1	1	1	0	0	0	0	1	1	1	0	0	0	7	6	1	1	0	0	1	0	1	0	0	0	0	2	2	1	1	1	2	1	1	1	1	1	1	2	2	1	1
1	2	2	1	3	5	1	2	2	0	1	1	1	0	1	0	1	1	1	0	1	8	3	1	0	0	1	0	0	1	0	0	0	0	3	2	1	1	2	2	1	1	2	3	2	1	1	1	1	3
1	1	1	2	2	4	1	2	3	0	1	0	0	0	1	0	0	0	0	0	1	7	5	3	1	0	0	1	1	0	0	0	1	1	2	2	2	1	1	1	1	3	1	1	1	1	2	2	1	2
1	2	2	2	1	4	1	2	2	0	1	0	0	0	0	0	1	0	0	0	0	3	3	3	1	0	0	0	1	1	0	0	0	0	2	2	1	1	1	2	2	2	3	2	2	1	1	0	1	2
1	2	2	2	1	5	1	1	2	0	1	1	0	0	0	0	1	1	0	0	0	4	4	1	1	0	0	0	0	1	0	0	0	0	2	3	1	1	2	2	3	3	1	1	3	1	3	1	1	3
1	2	2	2	1	5	1	1	2	0	1	1	0	0	0	0	1	1	0	0	0	4	4	1	1	0	0	0	0	1	0	0	0	0	2	3	1	1	2	2	3	3	1	1	3	1	3	1	1	3
1	1	1	2	1	4	5	1	4	0	1	0	0	0	0	0	1	0	0	0	1	2	5	3	1	0	0	0	0	1	0	0	0	0	2	3	1	1	1	2	1	2	2	1	1	1	1	1	1	1
1	1	3	2	1	5	1	2	3	1	0	0	0	0	0	0	1	0	0	0	0	8	5	1	0	0	0	1	0	1	0	0	0	0	3	3	1	1	1	2	2	3	3	3	2	3	3	2	2	3
2	2	1	1	2	4	1	1	3	1	1	0	1	0	0	1	1	0	1	0	0	4	8	1	1	1	1	0	0	1	1	1	0	0	2	3	2	1	1	2	2	3	3	2	2	2	2	1	1	3
1	1	2	2	1	4	3	2	3	0	1	0	0	0	1	0	1	0	0	0	1	3	5	1	1	0	0	0	0	1	0	0	0	0	2	2	1	1	2	2	2	1	2	1	2	3	3	2	1	1
1	1	2	2	2	4	3	2	5	0	0	0	1	0	0	0	0	0	0	0	1	5	3	1	0	0	0	1	0	1	0	0	0	0	1	2	2	2	1	1	1	1	2	2	3	2	1	1	0	2
2	2	3	1	2	1	1	2	2	1	0	0	0	0	0	0	0	1	0	0	0	5	5	1	1	0	0	0	0	1	0	0	0	0	2	2	1	1	1	1	3	3	3	3	3	1	3	1	2	3
2	1	1	2	1	3	5	1	2	0	0	1	0	0	0	0	0	1	0	0	0	6	5	1	0	0	1	0	0	1	1	0	0	0	2	2	2	1	1	2	1	3	1	1	0	1	0	0	0	1
2	1	1	2	2	4	1	1	4	0	1	0	0	0	0	0	1	0	0	0	0	5	5	2	0	0	1	1	0	0	0	1	0	0	1	1	2	2	1	1	2	3	1	1	1	1	1	1	1	4
1	2	3	1	3	4	6	2	1	0	1	0	0	0	0	1	0	0	0	0	0	5	5	3	1	0	0	0	0	1	0	0	0	0	2	2	1	1	1	1	2	2	2	2	1	2	3	1	1	0
1	1	4	1	2	4	1	1	3	1	1	1	0	0	0	1	1	1	0	0	0	4	8	1	1	0	1	1	0	1	1	1	0	0	1	2	1	2	1	1	1	1	1	1	0	4	4	4	4	0
1	2	3	2	1	4	6	1	3	1	0	1	0	0	0	1	1	1	0	0	0	3	7	1	1	0	0	0	0	1	0	1	0	0	1	2	2	1	1	2	1	1	1	1	1	1	1	1	1	1
1	2	3	1	4	5	2	1	2	0	1	0	0	0	0	0	1	0	0	0	0	3	3	3	1	0	0	0	0	1	0	0	0	0	2	2	1	1	2	2	2	2	2	3	2	2	2	2	1	3
2	2	3	1	3	4	1	3	4	0	1	1	1	0	1	1	1	1	0	0	1	9	9	3	1	0	1	1	0	1	0	1	1	0	1	1	2	2	1	1	1	1	1	2	0	3	3	1	1	1
2	2	3	2	1	4	1	2	2	1	1	0	0	0	0	0	1	1	0	0	0	2	4	1	1	0	0	0	1	1	0	1	1	0	2	2	2	1	1	2	2	2	3	1	2	3	2	1	0	3
1	2	3	2	2	4	3	2	2	0	1	1	1	0	1	1	1	1	1	0	0	7	7	3	1	0	1	1	0	1	0	1	1	0	1	1	1	1	2	2	1	1	2	2	2	1	2	2	2	2
1	1	6	2	1	3	5	1	4	1	0	0	0	0	0	0	0	1	0	0	0	10	7	2	0	0	1	1	0	1	0	0	0	0	3	2	2	2	1	1	2	2	1	1	2	2	2	2	1	2
1	1	3	2	1	5	3	3	3	0	0	1	0	0	0	0	0	1	0	0	0	2	4	2	1	0	0	0	1	1	0	0	0	0	2	1	1	1	2	2	2	1	2	2	2	1	2	0	0	0
1	1	6	2	2	5	3	1	2	1	0	1	0	0	0	1	0	1	0	0	0	5	2	2	1	0	0	0	0	1	0	0	0	0	1	2	2	1	1	2	1	3	1	1	1	1	1	1	1	0
1	1	3	2	2	4	2	2	5	0	0	1	0	0	0	0	0	1	0	0	0	6	10	1	0	0	1	0	0	0	0	1	0	0	2	3	2	1	1	1	1	2	1	1	1	1	1	1	1	2
2	2	3	2	1	2	3	2	3	1	1	1	1	0	1	0	1	1	0	0	0	5	5	1	1	0	1	1	0	1	0	0	0	0	1	2	2	2	1	1	3	3	1	1	1	2	2	2	0	3
1	3	4	2	1	3	3	3	3	0	0	1	0	0	0	0	0	1	0	0	0	5	2	2	1	0	0	0	0	1	0	0	0	0	1	2	2	1	1	2	1	2	3	3	2	2	2	2	2	2
1	1	6	2	1	3	5	1	3	0	0	1	0	0	0	0	0	1	0	0	0	5	4	3	1	0	0	0	0	1	0	0	0	0	2	2	1	1	1	1	1	1	2	2	2	1	1	0	0	2
1	1	2	2	2	4	5	2	4	0	1	0	0	0	0	0	1	0	0	0	0	5	5	3	1	0	0	0	0	0	0	0	1	0	1	2	2	1	2	2	2	2	1	1	1	1	1	0	0	1
1	1	3	2	2	4	5	1	4	0	1	1	0	0	0	0	1	1	0	0	0	6	6	1	1	0	0	0	0	1	0	0	0	0	2	2	1	1	1	1	1	1	1	1	1	1	1	1	1	0
1	2	3	1	3	4	1	1	4	0	1	1	0	0	1	0	1	1	0	0	1	7	4	3	1	0	1	1	0	1	0	0	0	0	1	1	1	1	1	2	1	1	3	3	2	2	3	1	1	2
1	1	3	2	2	4	2	2	5	0	0	1	0	0	0	0	0	1	0	0	0	6	9	1	0	0	1	0	0	0	0	1	0	0	2	3	1	1	1	1	1	2	1	1	1	1	1	1	1	2
1	1	3	2	1	4	5	1	3	1	1	1	1	0	1	0	1	1	0	0	0	5	7	1	0	0	1	0	0	0	0	1	0	0	1	2	1	2	1	2	1	1	2	3	2	1	2	2	1	0
1	1	3	2	2	5	6	1	2	1	0	1	0	0	0	1	0	1	0	0	0	5	7	1	1	0	0	0	0	0	0	1	0	0	1	2	1	1	1	2	1	1	1	1	1	2	4	2	3	0
1	1	2	2	1	5	1	1	1	1	0	1	0	0	0	1	0	1	0	0	0	5	2	2	1	0	0	1	0	1	0	0	0	0	2	1	1	1	2	1	1	2	2	3	3	2	3	2	1	3
1	1	4	2	1	4	5	2	2	1	0	1	0	0	0	1	0	1	0	0	0	4	4	2	1	0	0	0	0	1	0	0	0	0	2	2	1	1	2	1	3	3	1	1	1	1	1	1	1	0
2	2	2	2	1	4	1	2	2	0	1	0	0	0	1	0	1	0	0	0	1	5	8	1	0	0	0	1	1	1	0	0	0	0	1	2	2	2	1	1	2	2	2	2	0	1	1	1	1	1
2	2	2	2	1	5	1	2	2	1	0	0	0	0	0	1	1	1	0	0	0	5	3	2	1	0	0	1	0	1	0	0	0	0	2	1	1	2	2	1	3	2	1	1	1	1	1	1	1	1
1	3	6	1	3	4	6	2	4	0	1	0	1	0	1	0	1	1	0	0	0	3	9	1	1	0	0	0	1	1	0	1	1	1	2	3	1	1	1	1	3	1	1	1	3	4	3	3	1	4
1	4	2	1	3	2	3	2	3	0	1	0	0	0	0	0	1	0	1	0	1	4	5	1	1	0	0	1	0	1	0	0	0	0	1	2	2	2	1	2	1	2	2	1	0	1	1	1	2	1
1	1	2	2	2	2	3	1	2	0	1	0	0	0	1	0	1	0	0	0	1	6	5	3	1	0	1	1	0	1	0	0	0	0	2	3	1	1	2	2	2	3	1	1	2	1	1	1	2	0
1	3	2	1	3	2	6	1	3	0	1	0	1	0	0	0	1	0	1	0	0	1	1	3	1	0	0	0	0	1	0	0	0	0	2	2	2	2	1	1	3	3	3	3	2	1	1	2	0	2
1	1	2	2	1	4	5	1	4	0	1	0	0	0	1	0	1	0	0	0	1	7	5	3	1	0	1	1	0	1	0	0	0	0	3	2	1	2	1	1	1	1	3	2	1	1	1	2	1	1
1	1	3	2	1	4	5	1	3	1	1	1	1	0	1	0	1	1	0	0	0	5	7	1	0	0	1	0	0	0	0	1	0	0	1	2	1	2	1	2	1	1	2	3	2	1	2	2	1	0
2	2	4	2	1	4	1	1	1	0	1	0	1	0	1	0	1	0	0	0	1	1	1	3	1	0	0	0	0	1	0	0	0	0	3	3	1	1	2	2	3	3	1	4	2	4	1	0	0	0
1	1	2	2	1	4	3	1	2	1	0	1	0	0	0	1	1	1	0	0	1	5	5	1	1	1	0	1	0	1	1	0	0	0	2	2	1	1	1	2	2	1	1	2	3	1	1	2	0	3
2	1	6	2	2	3	1	3	2	1	1	1	1	0	1	1	1	1	1	0	1	5	4	2	0	0	0	0	1	0	0	1	0	0	2	1	1	1	1	1	3	2	1	1	0	2	2	0	0	1
1	2	3	2	1	4	2	3	3	0	1	0	0	0	1	0	1	0	0	0	1	5	5	2	1	0	1	0	0	1	0	0	0	0	2	2	2	1	1	2	1	2	1	1	2	2	2	2	1	0
1	2	4	1	3	4	3	2	4	0	0	1	0	0	0	0	0	1	0	0	0	5	10	1	1	0	0	0	0	1	0	0	0	0	2	3	1	2	2	1	2	2	3	4	1	1	2	1	0	2
1	1	2	2	1	2	5	1	3	1	1	1	0	0	1	0	1	1	0	0	1	4	4	3	1	0	1	1	0	1	0	0	0	0	2	2	2	1	1	2	1	1	3	3	3	2	3	1	1	1
1	1	2	2	1	5	1	1	1	1	0	1	0	0	0	1	0	1	0	0	0	5	2	2	1	0	0	1	0	1	0	0	0	0	2	1	1	1	2	1	1	2	2	3	3	2	3	2	1	3
2	3	6	1	3	5	6	1	1	1	1	0	0	0	0	0	1	0	0	0	1	1	4	3	0	0	0	1	0	1	0	1	0	0	1	1	2	2	1	2	3	3	1	1	0	1	1	0	1	0
2	3	6	1	3	5	6	1	1	1	1	0	0	0	0	1	1	0	0	0	0	1	4	3	1	1	0	0	0	1	1	0	0	0	1	2	2	2	1	2	3	3	0	1	0	2	3	0	2	0
1	3	3	1	3	4	6	1	2	1	1	0	0	0	0	1	1	0	0	0	0	3	4	1	1	0	0	0	0	1	0	0	0	0	2	2	1	1	1	2	2	2	1	2	2	2	0	1	1	3
1	1	3	2	2	4	3	2	2	1	0	0	0	0	0	0	0	1	0	0	0	7	4	2	1	0	0	0	0	1	0	0	0	0	1	1	2	1	1	1	1	1	1	1	1	1	1	0	1	1
2	1	4	1	2	3	1	1	2	1	1	1	0	0	0	1	1	1	0	0	0	3	4	3	1	0	1	0	0	1	0	0	0	0	2	2	1	1	1	1	2	2	1	2	2	2	1	1	1	2
2	1	4	1	2	3	1	1	2	1	1	1	0	0	0	1	1	1	0	0	0	3	4	3	1	0	1	0	0	1	0	0	0	0	2	2	1	1	1	1	2	2	1	2	2	2	1	1	1	2
1	2	3	2	1	4	6	1	2	1	0	1	0	0	0	1	0	1	0	0	0	2	3	3	1	0	0	0	1	1	0	0	0	0	2	2	1	1	2	2	3	3	1	1	1	1	1	2	2	0
1	1	5	2	1	5	6	2	1	0	1	1	1	0	0	0	0	1	0	0	0	3	2	2	1	0	0	0	0	1	0	0	0	0	2	1	1	2	2	1	1	1	1	2	0	1	1	0	0	2
2	2	2	2	1	4	3	2	1	1	0	1	0	0	0	0	1	0	0	0	1	1	1	2	1	0	0	0	0	1	0	0	0	0	2	2	1	1	2	1	2	3	3	3	2	1	3	3	1	1
1	3	6	1	3	4	6	2	4	0	1	0	1	0	1	0	1	1	0	0	0	3	9	1	1	0	0	0	1	1	0	1	1	1	2	3	1	1	1	1	3	1	1	1	3	4	3	3	1	4
2	2	2	2	1	4	3	2	1	1	0	1	0	0	0	0	1	0	0	0	1	1	1	2	1	0	0	0	0	1	0	0	0	0	2	2	1	1	2	1	2	3	3	3	2	1	3	3	1	1
1	2	3	1	3	5	6	1	2	1	0	0	0	0	0	1	0	0	0	0	0	6	6	2	1	0	0	0	0	1	0	0	0	0	2	2	1	1	1	1	1	1	2	2	2	1	2	2	1	2
1	2	3	1	3	5	3	2	1	0	1	1	0	0	0	0	1	0	0	0	0	3	3	3	1	0	0	0	0	1	0	0	0	0	2	2	1	1	2	2	1	1	2	1	2	2	1	1	1	0
1	1	2	2	1	4	5	1	4	0	1	0	0	0	1	0	1	0	0	0	1	7	5	3	1	0	1	1	0	1	0	0	0	0	3	2	1	2	1	1	1	1	3	2	1	1	1	2	1	1
1	1	3	2	1	4	6	1	1	0	0	1	0	0	0	1	1	1	0	0	0	1	1	3	1	0	0	0	0	1	0	0	0	0	2	2	1	1	2	2	3	3	3	1	2	2	3	0	2	3
1	3	3	1	3	4	3	2	3	0	1	0	1	0	0	0	0	1	1	0	1	3	7	1	1	0	0	1	1	1	0	0	1	1	1	2	2	1	1	2	2	1	1	1	1	1	1	1	1	1
1	2	1	1	2	4	1	2	2	1	1	1	1	1	1	0	1	1	0	0	1	5	5	2	1	0	0	0	1	1	0	0	0	0	1	2	1	1	1	2	2	2	3	3	2	3	3	1	1	3
2	2	2	1	2	4	1	2	2	0	1	0	0	0	0	0	1	0	0	0	1	8	7	3	0	0	1	0	0	1	0	0	0	0	2	2	2	1	1	2	1	1	1	1	1	1	1	2	1	1
1	1	3	2	1	4	5	1	4	0	1	0	0	0	0	0	1	0	0	0	0	7	8	3	1	0	0	0	0	1	0	0	0	0	1	1	2	2	1	1	1	1	4	3	1	1	1	2	2	3
1	1	3	2	2	2	3	2	4	0	0	0	0	0	1	0	1	0	0	0	0	4	5	1	1	0	1	0	0	1	0	0	0	0	1	2	2	1	1	2	1	1	3	2	1	3	1	2	2	4
1	1	3	2	2	3	5	1	3	0	0	0	0	0	1	0	0	0	0	0	1	5	5	3	1	0	1	1	1	1	0	0	0	1	2	2	1	1	2	2	2	2	1	1	2	1	2	1	1	2
2	2	2	2	1	4	1	2	1	0	1	1	0	0	0	0	1	1	0	0	0	4	2	2	0	0	0	1	0	0	0	0	0	1	2	2	1	1	2	2	2	2	3	3	2	2	1	2	1	2
2	1	3	2	1	2	5	2	1	0	1	1	1	0	0	1	1	1	0	1	0	6	6	1	1	0	1	0	0	1	0	1	0	0	3	3	1	1	2	2	2	1	1	1	3	2	2	1	1	0
1	2	2	2	1	4	1	1	1	0	1	0	0	0	1	0	1	0	0	0	1	4	2	1	1	0	1	0	0	1	0	0	0	0	2	2	1	1	2	2	2	2	3	3	2	1	2	2	2	2
1	1	3	2	2	3	5	1	3	0	0	0	0	0	1	0	0	0	0	0	1	5	5	3	1	0	1	1	1	1	0	0	0	1	2	2	1	1	2	2	2	2	1	1	2	1	2	1	1	2
1	2	2	2	1	5	1	1	1	1	1	1	0	0	0	1	0	1	0	0	0	6	8	1	1	0	0	1	0	1	0	1	0	0	2	3	1	1	2	2	2	2	2	3	3	1	3	1	1	3
1	3	3	1	4	1	3	3	3	1	1	1	1	0	0	1	1	1	1	0	0	6	7	3	1	0	0	0	0	1	0	0	0	0	2	2	1	1	1	2	2	2	3	3	2	2	2	2	2	1
2	2	3	2	1	3	6	2	1	1	1	1	0	0	0	1	1	1	0	0	0	6	8	1	1	1	1	0	0	1	0	0	0	0	1	2	2	1	1	2	3	3	2	2	1	3	2	1	1	2
2	1	1	2	1	4	5	1	3	0	1	0	0	0	0	0	1	0	0	0	0	7	8	1	1	0	0	1	0	1	0	0	0	0	2	2	1	1	1	2	2	2	3	3	1	3	3	0	1	2
1	2	6	1	3	2	6	1	4	1	1	0	1	0	1	1	0	0	1	0	1	6	8	2	1	0	0	0	0	1	0	0	0	0	1	1	1	1	1	1	3	3	1	3	2	1	1	0	1	2
1	2	6	1	3	2	6	1	4	1	1	0	1	0	1	1	0	0	1	0	1	6	8	2	1	0	0	0	0	1	0	0	0	0	1	1	1	1	1	1	3	3	1	3	2	1	1	0	1	2
1	2	1	1	2	5	1	2	2	0	0	0	1	0	1	0	1	0	1	0	1	8	3	3	0	0	0	1	0	1	0	0	0	0	2	1	1	2	2	1	1	2	0	1	1	1	1	1	0	1
2	1	2	2	1	4	3	2	3	0	1	0	0	0	1	0	1	0	0	0	0	4	3	2	1	0	0	0	0	1	0	1	0	0	1	2	2	1	1	1	1	2	1	1	1	2	2	3	2	4
1	2	2	1	3	4	1	1	2	1	1	1	0	0	0	1	1	1	0	0	0	6	6	2	1	0	1	0	0	1	0	0	0	0	1	2	1	2	1	2	1	1	2	3	2	2	2	2	2	2
2	1	1	2	2	4	3	2	4	0	0	1	0	0	0	0	0	1	0	0	0	8	5	1	1	0	0	0	0	1	0	0	0	0	2	1	1	1	2	1	3	2	2	2	2	2	2	1	1	2
1	1	2	2	1	4	5	1	3	0	1	1	0	0	1	0	0	1	1	0	0	9	4	1	0	0	0	1	0	1	0	0	0	0	2	1	2	2	1	2	1	2	1	1	1	1	1	0	0	1
1	4	2	2	1	4	1	1	4	1	0	0	0	0	0	0	0	1	0	0	0	5	5	3	1	0	0	0	0	1	0	0	0	0	1	1	2	1	1	2	2	3	2	2	1	1	2	2	1	2
1	1	1	2	1	4	5	1	1	0	1	1	0	0	1	0	1	1	1	0	1	3	1	2	1	0	0	0	0	1	0	0	0	0	2	1	2	2	2	1	1	3	3	3	2	3	2	1	2	3
1	1	3	2	1	3	3	2	1	0	1	1	1	0	1	0	1	1	1	0	1	3	3	3	1	0	0	0	0	1	0	0	0	0	2	2	1	1	2	2	3	3	3	3	3	3	3	2	0	3
1	1	3	2	1	4	3	1	4	0	1	0	0	0	0	0	1	1	0	0	0	5	5	2	1	0	1	0	0	1	0	0	0	0	3	2	2	1	1	1	1	3	1	2	2	1	1	2	0	0
1	2	3	2	2	5	3	2	3	0	0	0	0	0	1	0	1	0	0	0	0	4	4	1	1	0	0	0	0	1	0	0	0	0	2	2	1	1	2	2	1	1	0	3	1	1	2	2	2	2
1	1	3	2	1	4	2	1	3	1	1	1	1	0	0	1	1	1	1	0	0	5	3	2	1	0	0	0	0	1	0	0	0	0	2	2	1	1	2	2	2	3	3	3	3	2	3	1	1	2
1	2	6	1	2	5	6	1	3	0	1	1	0	0	1	0	1	1	0	0	1	2	5	1	1	0	0	0	0	1	0	0	0	0	1	2	1	1	1	1	2	2	1	2	1	1	1	0	0	1
2	2	3	1	2	4	6	1	3	1	0	1	0	0	0	1	0	1	0	0	0	5	7	1	1	0	1	0	0	1	0	0	0	0	1	2	2	1	1	2	2	3	2	2	1	1	2	0	1	2
1	1	6	1	2	5	2	1	2	0	0	1	0	0	0	0	1	1	0	0	0	8	4	2	0	0	1	0	0	1	0	0	0	0	2	1	2	1	1	2	2	3	2	2	1	1	0	1	1	0
1	2	3	1	3	4	1	1	4	0	1	1	0	0	1	0	1	1	0	0	1	7	8	1	1	0	0	0	0	1	0	0	0	0	1	2	1	1	2	2	1	1	3	1	1	2	2	2	1	3
1	1	6	2	1	3	5	1	3	0	0	1	0	0	0	0	0	1	0	0	0	5	4	3	1	0	0	0	0	1	0	0	0	0	2	2	1	1	1	1	1	1	2	2	2	1	1	0	0	2
2	2	6	1	3	4	2	3	3	0	1	1	0	0	1	0	1	1	0	0	1	7	7	1	1	0	0	1	0	1	0	0	1	0	1	2	2	1	1	2	3	3	1	2	2	1	2	1	1	0
1	1	6	2	1	3	5	1	3	0	1	1	0	0	0	0	0	1	0	0	0	1	8	1	1	0	0	0	0	1	0	1	0	0	1	2	2	1	1	2	1	3	2	2	0	2	3	4	2	0
1	2	6	1	3	3	6	2	2	0	1	0	0	0	1	0	1	1	0	0	1	7	9	1	1	0	0	0	0	1	0	0	0	0	1	2	2	2	1	1	1	1	2	3	1	2	2	4	3	3
2	1	6	2	1	2	6	2	1	0	1	0	0	0	0	0	1	0	0	0	0	10	1	2	0	0	1	0	0	1	0	0	0	0	2	1	1	2	1	2	1	2	0	0	0	3	0	0	0	0
2	1	1	2	1	3	5	1	4	0	0	1	0	0	1	0	0	1	0	0	1	5	7	1	1	0	0	0	0	1	0	0	0	0	1	2	2	2	1	1	3	3	3	3	4	3	3	4	4	4
1	2	1	1	2	4	1	2	2	1	1	1	1	1	1	0	1	1	0	0	1	5	5	2	1	0	0	0	1	1	0	0	0	0	1	2	1	1	1	2	2	2	3	3	2	3	3	1	1	3
1	3	2	1	4	2	3	3	3	0	1	0	0	0	0	0	1	0	0	0	0	6	5	1	1	0	0	0	0	1	0	0	0	0	2	2	1	1	1	1	1	1	2	1	1	2	1	2	1	3
1	2	1	1	3	2	1	1	3	0	0	1	0	0	0	0	0	1	0	0	0	5	7	2	0	0	0	0	1	1	0	0	0	0	1	2	2	1	2	2	2	1	1	1	0	1	1	1	1	0
1	2	3	1	2	4	3	2	4	0	1	0	0	0	0	0	1	0	0	0	0	6	4	2	1	0	0	0	0	1	0	0	0	0	1	1	1	2	2	1	3	3	2	1	2	1	1	2	2	2
1	3	3	4	3	1	3	1	1	0	1	1	0	0	0	0	0	0	0	0	1	7	6	1	1	0	0	0	0	1	0	0	0	0	2	2	1	1	2	2	3	3	2	2	0	2	3	1	2	2
1	1	6	2	2	5	3	1	3	0	0	1	0	0	0	0	0	1	0	0	0	5	8	1	1	0	0	0	0	1	0	0	0	0	1	2	2	1	1	2	1	1	2	3	2	2	3	3	2	3
1	1	3	2	1	3	5	1	3	1	1	1	1	0	0	1	1	1	1	0	0	8	8	3	1	0	0	0	0	1	0	0	0	0	2	2	2	1	1	2	2	3	2	1	0	2	3	0	2	3
1	1	3	2	1	3	3	1	3	0	1	0	0	0	0	0	0	1	0	0	0	2	2	2	1	0	0	0	0	1	0	0	0	0	2	2	1	1	1	1	3	3	1	2	0	1	1	1	2	2
1	2	3	2	2	4	3	2	2	0	1	1	1	0	1	1	1	1	1	0	0	7	7	3	1	0	1	1	0	1	0	1	1	0	1	1	1	1	2	2	1	1	2	2	2	1	2	2	2	2
2	3	2	1	3	5	1	1	2	0	0	1	0	0	0	0	1	0	0	0	0	4	3	2	1	0	0	0	0	1	0	0	0	0	2	2	1	1	2	2	1	1	1	2	3	1	3	3	2	3
1	1	3	2	1	4	5	1	4	0	1	0	0	0	0	0	1	0	0	0	0	5	6	3	1	0	0	0	0	1	0	0	0	0	1	1	1	1	1	1	2	3	1	1	0	2	3	1	1	3
1	1	2	2	2	2	5	2	4	0	1	0	1	0	1	0	1	0	1	0	1	6	8	1	1	0	0	0	0	1	0	0	0	0	2	3	1	2	1	1	3	1	1	1	1	1	1	1	1	1
1	2	3	2	1	5	1	1	2	1	0	0	0	0	0	1	0	0	0	0	0	5	7	1	1	0	0	0	0	1	0	0	0	0	1	2	1	2	1	2	2	2	2	2	1	1	2	1	1	2
2	2	2	2	2	5	1	2	2	1	1	1	0	0	0	0	1	1	0	0	1	7	5	2	1	0	1	0	0	1	0	0	0	0	2	1	1	2	2	1	3	3	1	4	1	4	4	1	4	4
2	1	2	2	1	4	2	1	2	0	1	0	0	0	1	0	1	1	0	0	1	3	2	3	1	0	0	1	1	1	0	0	0	1	2	2	1	1	2	2	2	2	2	3	3	2	2	1	2	1
1	1	1	2	2	4	1	2	3	1	1	0	0	0	0	0	1	0	0	0	0	6	3	3	0	0	0	1	0	1	0	0	0	0	2	2	1	1	1	1	1	1	2	2	1	1	1	1	2	2
1	1	1	2	1	4	5	1	4	0	1	0	0	0	0	0	1	0	0	0	1	2	5	3	1	0	0	0	0	1	0	0	0	0	2	3	1	1	1	2	1	2	2	1	1	1	1	1	1	1
2	3	3	1	4	1	2	2	2	0	0	1	0	0	0	0	0	1	0	0	0	5	2	3	1	0	0	0	1	1	0	0	0	0	2	3	1	1	2	1	2	3	3	3	2	0	1	2	2	2
1	1	1	2	2	4	1	2	3	1	1	0	0	0	0	0	1	0	0	0	0	6	3	3	0	0	0	1	0	1	0	0	0	0	2	2	1	1	1	1	1	1	2	2	1	1	1	1	2	2
1	1	6	2	2	3	2	1	4	0	0	1	0	0	0	0	0	1	0	0	0	5	5	3	1	1	0	0	0	1	0	0	0	0	2	2	1	1	2	2	1	1	3	2	0	2	2	2	2	0
1	2	2	2	1	4	1	1	1	0	1	0	0	0	1	0	1	0	0	0	1	4	2	1	1	0	1	0	0	1	0	0	0	0	2	2	1	1	2	2	2	2	3	3	2	1	2	2	2	2
1	1	1	2	2	4	1	1	4	0	1	0	0	0	0	0	1	0	0	0	0	7	8	2	0	0	1	1	0	1	0	1	0	0	2	1	2	2	1	1	2	1	3	3	0	1	1	0	1	3
1	2	3	3	2	5	6	1	2	1	0	1	1	0	0	1	0	1	0	0	0	3	5	1	1	0	0	0	1	1	0	0	0	0	1	2	1	1	1	2	3	2	3	3	2	2	3	2	1	3
1	1	1	2	1	4	5	1	2	0	1	0	0	0	0	0	0	0	0	0	1	5	5	3	0	0	1	0	0	1	0	0	0	0	2	2	2	1	2	2	2	2	1	4	2	3	4	4	4	1
1	1	3	1	3	3	3	2	3	1	0	0	0	0	0	1	0	1	0	0	0	5	5	2	1	0	0	0	0	1	0	0	0	0	2	1	1	1	2	2	1	1	2	3	2	2	3	2	2	0
1	1	3	2	1	5	2	2	3	1	1	1	0	0	0	1	1	1	0	0	0	4	5	1	1	0	0	0	1	1	0	0	0	1	2	2	1	1	1	2	2	2	3	3	1	1	1	1	1	2
1	1	3	2	1	3	3	1	2	0	1	1	0	0	0	0	1	1	0	0	0	2	3	1	1	0	0	0	1	1	0	0	0	0	2	2	1	1	2	2	2	2	3	3	2	3	3	2	1	0
1	1	3	2	1	5	5	1	2	1	1	1	0	0	0	0	1	1	0	0	0	4	5	3	1	0	0	0	0	1	0	0	0	0	2	2	1	1	1	1	3	3	2	2	3	2	2	2	1	0
2	2	3	3	3	5	6	1	2	1	0	0	0	0	1	0	0	1	0	0	0	4	3	3	1	0	0	0	0	1	0	0	0	0	1	1	1	1	2	2	1	1	3	3	2	2	3	1	0	1
1	1	6	1	3	4	3	2	2	0	1	0	0	0	0	0	1	0	1	0	1	3	1	1	1	0	0	0	0	1	0	0	0	0	2	3	2	1	2	2	1	2	1	2	1	2	2	1	1	2
1	1	6	2	2	2	3	2	4	0	0	0	1	0	0	0	0	0	1	0	0	4	3	3	0	0	0	0	1	1	0	0	0	0	1	2	1	1	1	1	1	1	3	1	1	1	3	2	1	4
1	1	4	2	1	2	5	1	3	1	1	1	0	0	0	0	1	1	0	0	0	5	4	1	0	0	0	1	0	1	0	0	0	0	1	2	2	1	1	2	1	2	2	3	3	1	3	1	1	2
1	2	3	2	1	4	2	2	4	0	1	1	0	0	0	0	1	1	0	0	1	4	7	1	1	0	0	1	1	1	0	0	0	0	2	3	1	2	1	2	1	1	2	3	2	2	3	2	1	2
1	1	2	1	2	5	3	2	3	1	1	0	0	0	0	1	1	0	0	0	0	7	5	2	1	0	1	1	0	1	0	0	0	0	1	2	1	2	1	1	2	3	3	3	1	2	1	1	1	2
1	3	6	1	4	3	1	2	4	0	1	0	0	0	0	0	1	0	0	0	0	3	6	1	1	0	0	0	0	1	0	0	0	0	1	2	2	1	1	2	1	2	2	3	2	1	1	2	2	1
1	4	2	2	1	4	3	2	3	1	0	0	0	0	0	0	0	1	0	0	0	1	1	3	1	0	0	0	0	1	0	1	0	0	2	2	1	1	2	2	2	2	1	2	2	1	1	2	2	1
1	3	6	1	4	3	1	2	4	0	1	0	0	0	0	0	1	0	0	0	0	3	5	1	1	0	0	0	0	1	0	0	0	0	1	2	2	1	1	1	1	2	1	1	2	1	2	1	1	3
1	1	3	2	2	5	3	2	2	1	0	0	0	0	0	1	0	1	0	0	0	5	8	1	1	0	0	0	0	1	0	0	0	0	3	3	1	2	2	1	3	3	1	1	1	1	1	1	1	1
1	3	6	1	4	3	1	2	1	0	1	0	0	0	0	0	1	0	0	0	0	3	5	1	1	0	0	0	0	1	0	0	0	0	1	2	2	1	1	2	1	2	1	1	1	2	2	0	0	1
1	1	6	2	2	4	5	1	3	0	0	1	0	0	0	0	0	1	0	0	0	5	9	1	0	0	1	1	0	1	0	0	0	0	2	3	2	1	1	2	1	2	1	1	1	2	1	2	2	2
1	1	3	2	2	3	3	1	4	0	1	0	0	0	0	0	1	0	0	0	0	4	6	1	1	0	1	0	0	1	0	1	0	0	1	2	2	2	1	1	2	2	1	2	0	2	3	1	1	2
1	3	3	3	3	4	1	2	1	0	1	1	1	0	1	0	1	1	1	0	1	3	3	3	1	0	0	0	0	1	0	0	0	0	1	1	1	1	2	2	3	3	2	3	4	2	3	2	1	3
1	1	3	2	1	5	3	2	2	1	1	1	1	0	0	1	1	1	0	0	0	7	7	3	1	0	0	0	0	1	0	0	0	0	2	2	1	1	2	2	3	3	3	3	2	2	3	0	0	1
1	1	3	2	1	5	3	3	1	1	1	0	0	0	1	0	1	1	0	0	0	7	7	3	1	0	0	0	0	1	0	0	0	0	1	1	1	1	1	1	1	1	2	2	1	2	1	0	0	1
1	1	3	2	2	5	3	3	3	1	0	0	0	0	0	0	1	0	0	0	0	3	3	3	1	0	0	0	0	1	0	0	0	0	1	1	2	2	2	2	3	3	3	3	0	1	1	2	2	2
1	1	6	2	1	3	5	1	4	0	1	0	0	0	1	0	0	0	0	0	0	5	8	1	1	0	0	0	0	1	0	0	0	0	1	2	2	2	1	1	1	1	2	2	2	0	2	3	3	2
1	3	3	2	1	4	1	1	3	0	0	1	1	0	0	0	1	0	0	0	0	8	8	1	1	0	0	0	0	1	0	0	0	0	2	3	1	2	1	1	1	1	1	1	1	1	1	1	1	1
1	1	3	2	2	4	3	2	2	0	1	1	0	0	0	0	0	1	0	0	0	4	1	2	0	1	1	0	0	1	0	0	0	0	1	2	1	1	1	2	2	1	2	3	3	2	1	0	0	3
2	1	3	2	1	4	5	1	3	0	1	0	1	0	1	0	0	0	1	0	1	7	5	2	0	0	1	1	1	1	0	1	0	0	1	1	2	2	1	1	2	1	1	2	2	2	2	1	2	2
1	2	3	2	1	4	1	1	3	0	1	0	0	0	0	0	1	0	0	0	0	3	4	3	1	0	0	0	0	1	0	0	0	0	2	2	1	1	2	2	1	1	1	1	1	1	1	1	0	1
1	3	6	1	4	2	3	2	4	0	1	0	1	0	0	0	0	1	1	0	0	6	4	1	1	0	1	0	0	1	0	0	0	0	1	2	1	1	1	2	1	2	1	3	4	1	3	1	1	1
1	3	3	1	4	4	1	1	2	0	0	1	0	0	0	0	1	0	0	0	0	3	3	3	1	0	0	1	0	1	0	0	0	0	1	1	2	1	1	2	1	2	2	2	1	1	2	2	1	3
1	1	3	2	1	5	1	1	4	0	1	1	1	0	1	0	1	1	1	0	1	4	6	1	1	0	1	1	0	1	0	0	0	0	1	2	1	2	1	1	1	1	0	1	2	2	3	1	1	2
1	2	3	2	1	3	2	1	3	0	0	1	0	0	1	0	0	0	0	0	1	6	4	2	1	0	1	0	0	1	0	0	0	0	2	1	1	2	2	1	1	1	3	3	2	2	2	1	2	1
1	5	6	1	4	1	3	2	2	0	0	1	0	0	0	0	0	1	0	0	0	6	4	3	1	0	0	0	0	1	0	0	0	0	2	2	1	1	1	2	3	3	1	1	1	1	1	1	0	1
1	3	3	2	1	4	1	1	2	1	1	1	0	0	0	1	0	1	0	0	0	3	3	3	1	0	0	0	0	1	0	0	0	0	2	2	1	1	2	1	2	2	1	1	1	1	1	1	0	1
1	2	3	1	3	2	3	3	3	0	1	0	0	0	1	0	1	0	0	0	1	2	2	1	1	0	0	0	0	1	0	0	0	0	2	2	1	1	2	2	2	2	4	4	2	2	2	2	1	2
1	1	6	1	3	3	1	2	5	0	1	0	0	0	0	0	1	1	0	0	0	8	5	2	0	0	1	0	0	1	0	0	0	0	3	2	2	1	1	2	1	1	1	2	2	2	3	0	2	2
1	1	1	2	1	4	5	1	4	0	1	0	0	0	0	0	1	0	0	0	1	2	5	3	1	0	0	0	0	1	0	0	0	0	2	3	1	1	1	2	1	2	2	1	1	1	1	1	1	1
1	3	2	1	3	3	1	1	3	0	0	0	1	0	0	0	1	0	0	0	0	6	7	1	1	0	0	0	0	1	0	0	0	0	1	2	1	1	2	2	1	1	1	1	1	1	1	1	1	1
1	1	3	2	1	4	3	2	3	1	0	0	0	0	0	1	0	0	0	0	0	4	4	3	1	0	0	0	0	1	0	0	0	0	1	1	2	2	1	1	1	1	1	2	1	1	2	1	1	1
1	2	3	1	4	5	3	2	4	0	1	0	0	0	1	0	1	0	0	0	0	5	8	1	1	0	0	0	0	1	0	0	0	0	1	2	2	2	1	2	2	2	2	1	0	1	2	2	2	1
1	1	3	2	2	4	2	1	3	0	1	0	0	0	0	0	1	0	0	0	0	7	8	1	1	0	0	0	0	1	0	1	0	0	1	2	2	1	1	1	1	1	2	1	1	1	1	2	1	2
2	1	2	2	2	3	3	1	4	0	0	0	0	0	1	0	0	0	0	0	1	5	5	2	1	1	1	1	0	1	1	1	1	0	3	1	1	2	1	1	1	2	1	1	0	1	1	1	0	1
2	1	1	2	2	4	5	1	1	1	1	1	1	1	1	0	0	0	0	0	1	8	7	1	0	0	1	1	0	0	0	1	1	0	1	3	2	1	1	2	3	2	1	4	1	2	4	4	4	4
1	2	3	2	2	4	3	2	3	0	1	1	0	0	0	0	1	1	0	0	0	3	3	3	1	0	0	0	0	1	0	0	0	0	1	1	2	2	1	1	1	1	3	2	0	1	0	1	1	0
1	1	1	2	1	5	1	1	3	1	1	1	0	0	0	1	1	1	0	0	0	3	3	3	1	0	0	0	1	1	0	0	0	1	2	2	1	2	2	1	1	1	1	1	1	1	1	1	1	1
1	1	6	2	2	4	5	1	3	0	0	1	0	0	0	0	0	1	0	0	0	5	9	1	0	0	1	1	0	1	0	0	0	0	2	3	2	1	1	2	1	2	1	1	1	2	1	2	2	2
1	3	3	4	3	4	1	1	2	1	1	1	1	1	1	1	1	1	1	1	1	3	2	2	1	0	0	1	1	1	0	0	0	0	2	2	1	1	1	2	2	2	3	3	3	1	3	1	2	3
1	2	3	1	3	4	3	3	3	0	0	1	0	0	0	0	0	1	0	0	0	7	7	3	1	0	0	0	0	1	0	0	0	0	2	2	1	1	2	2	2	2	1	1	1	1	1	1	0	1
2	1	1	2	1	3	5	1	2	0	0	1	0	0	0	0	0	1	0	0	0	6	5	1	0	0	1	0	0	1	1	0	0	0	2	2	2	1	1	2	1	3	1	1	0	1	0	0	0	1
1	1	6	1	3	3	1	2	5	0	1	0	0	0	0	0	1	1	0	0	0	9	5	2	0	0	1	0	0	1	0	0	0	0	3	2	2	1	2	1	1	1	2	2	3	2	2	0	2	2
1	4	3	1	3	4	1	1	3	1	0	0	0	0	0	1	0	0	0	0	0	5	5	1	1	0	0	0	0	1	0	0	0	0	2	3	2	1	1	2	1	2	1	1	1	1	1	1	1	1
2	1	1	2	2	4	5	1	4	0	0	0	0	0	1	0	0	0	0	0	1	6	8	3	0	0	1	0	0	0	0	1	0	0	1	1	2	2	2	2	1	1	2	1	1	2	2	1	1	1
1	1	6	1	3	1	3	2	3	0	0	0	0	0	1	0	0	0	0	0	1	5	8	3	1	0	0	0	0	1	0	0	0	0	1	2	1	1	1	1	1	2	4	2	1	1	2	1	1	0
1	4	3	4	4	4	3	2	3	1	1	1	1	0	1	1	1	1	1	0	1	5	5	2	1	0	0	0	0	1	0	0	0	0	1	1	1	2	2	1	1	1	2	2	1	2	2	1	2	2
2	1	3	2	1	4	1	2	1	1	1	1	0	0	0	1	1	1	0	0	0	8	5	2	0	0	1	0	0	1	0	0	0	0	1	1	1	1	1	1	1	1	1	1	2	2	2	2	2	2
1	1	3	2	1	5	2	2	3	1	1	1	0	0	0	1	1	1	0	0	0	4	5	1	1	0	0	0	1	1	0	0	0	1	2	2	1	1	1	2	2	2	3	3	1	1	1	1	1	2
1	2	3	1	4	5	1	1	4	0	0	0	0	0	1	0	0	0	0	0	1	5	8	3	1	0	1	0	0	1	0	0	0	0	1	2	1	2	2	2	1	1	3	3	1	2	2	0	3	4
2	3	3	1	4	1	6	2	2	0	0	0	0	0	1	0	0	0	0	0	1	5	8	2	1	0	1	0	0	1	0	0	0	0	1	1	2	2	2	2	1	1	1	1	1	1	1	0	0	3
2	3	3	1	4	1	6	2	2	0	0	0	0	0	1	0	0	0	0	0	1	5	8	2	1	0	1	0	0	1	0	0	0	0	1	1	2	2	2	2	1	1	1	1	1	1	1	0	0	3
2	2	1	2	2	4	3	1	3	1	1	0	1	0	1	0	1	1	0	0	0	7	8	1	0	0	0	1	0	1	0	0	0	0	2	2	1	1	2	2	1	1	1	0	2	1	2	0	1	2
1	3	3	1	4	1	3	2	3	0	0	1	0	0	0	0	0	1	0	0	0	5	7	1	1	0	0	0	0	1	0	0	0	0	1	2	1	2	2	1	2	1	2	2	2	2	1	1	1	2
1	3	3	1	4	1	3	2	4	0	1	0	0	0	0	0	0	1	0	0	0	10	1	1	1	0	0	0	0	1	0	0	0	0	1	2	2	2	1	1	3	3	0	2	0	1	1	0	0	1
2	1	6	2	1	3	1	2	1	1	0	0	0	0	0	0	0	0	0	0	1	6	3	3	1	0	0	0	0	1	0	0	0	0	1	1	1	1	2	2	2	2	2	1	1	1	2	1	0	2
1	3	3	1	4	5	6	2	3	1	1	1	0	0	0	1	1	1	0	0	0	4	4	3	1	0	0	0	0	1	0	0	0	0	2	2	1	1	2	2	3	3	2	2	2	2	1	0	0	3
1	1	2	2	1	5	3	1	3	1	0	1	0	0	0	1	0	1	0	0	0	3	3	3	1	0	0	0	0	1	0	0	0	0	2	1	1	1	2	1	1	1	1	2	3	2	3	2	1	3
2	1	3	2	2	2	3	1	3	0	0	0	0	0	1	0	0	0	0	0	1	9	7	3	1	1	1	0	0	0	0	0	0	1	2	2	1	1	1	1	1	1	2	0	1	2	1	1	1	1
1	1	3	2	2	1	3	1	1	0	0	0	1	0	0	0	0	1	0	0	0	10	10	1	0	0	1	0	0	1	0	0	0	0	1	2	2	2	1	1	1	1	4	1	0	2	4	4	4	0
1	1	3	2	3	1	3	1	1	0	0	0	1	0	0	0	0	0	1	0	0	1	1	3	0	0	1	0	0	1	0	0	0	0	1	1	2	2	2	2	1	1	0	0	0	0	0	0	0	0
1	1	3	2	1	4	1	2	3	0	0	1	0	0	0	0	0	1	0	0	0	5	5	3	1	0	0	0	0	1	0	0	0	0	2	2	1	1	2	2	1	1	2	3	2	2	3	4	4	4
1	1	3	2	2	3	5	1	1	0	1	0	0	0	0	0	1	0	0	0	0	9	6	1	1	0	1	0	0	1	0	0	0	0	2	3	1	2	2	2	2	2	0	1	1	1	1	1	1	0
2	1	3	2	2	2	3	1	3	0	0	0	0	0	1	0	0	0	0	0	1	9	7	3	1	1	1	0	0	0	0	0	0	1	2	2	1	1	1	1	1	1	2	0	1	2	1	1	1	1
1	2	6	1	3	3	2	2	3	0	1	1	0	0	0	0	1	0	0	0	1	6	5	1	1	0	0	0	0	1	0	1	0	0	1	2	2	1	1	2	1	2	3	3	1	3	3	3	2	2
1	2	6	1	4	3	2	1	3	0	0	1	0	0	1	0	1	1	0	0	0	1	6	1	1	0	0	0	0	1	0	0	0	0	2	2	1	1	2	2	3	3	3	2	2	2	2	3	0	3
2	2	6	2	2	4	2	2	2	1	0	1	0	0	0	0	0	1	0	0	0	6	7	1	1	0	1	0	0	1	0	1	0	0	3	3	1	1	1	1	2	2	3	3	3	1	3	2	1	2
2	1	6	2	2	2	3	2	4	0	0	0	0	0	1	0	0	0	0	0	1	5	5	1	0	0	1	1	0	0	0	1	1	0	1	3	2	1	2	2	2	1	0	2	2	1	3	0	2	3
1	1	6	2	1	5	5	1	2	1	1	0	0	0	1	1	0	1	0	0	0	3	9	1	1	0	0	0	0	1	0	0	0	0	1	2	1	2	1	1	1	2	3	2	2	1	2	1	1	2
1	2	3	1	3	3	1	2	1	0	1	0	0	0	1	0	1	0	0	0	1	6	7	1	1	0	0	0	0	1	0	0	0	0	2	3	2	1	1	2	1	1	1	1	1	2	2	1	1	3
1	1	6	2	2	5	3	1	3	0	0	1	0	0	0	0	0	1	0	0	0	5	8	1	1	0	0	0	0	1	0	0	0	0	1	2	2	1	1	2	1	1	2	3	2	2	3	3	2	3
1	1	3	2	2	3	3	1	4	0	1	0	0	0	0	0	1	0	0	0	0	4	6	1	1	0	1	0	0	1	0	1	0	0	1	2	2	2	1	1	2	2	1	2	0	2	3	1	1	2
1	1	6	2	1	4	3	2	2	0	0	1	0	0	0	1	1	1	0	0	0	5	6	1	1	0	1	0	0	1	0	1	0	0	1	2	1	1	1	1	3	3	1	2	1	4	4	1	1	4
1	1	3	2	1	5	3	2	2	0	1	0	0	0	0	0	1	0	0	0	0	5	5	3	1	0	0	0	0	1	0	0	0	0	1	2	2	2	2	2	1	1	3	1	1	2	4	0	0	0
1	2	6	1	3	4	3	2	3	0	0	1	0	0	0	0	0	1	0	0	0	2	6	1	1	0	0	0	0	1	0	0	0	0	2	3	1	1	1	2	3	3	3	2	2	1	3	0	1	3
1	1	4	2	1	4	3	2	3	0	1	0	0	0	1	0	1	0	0	0	1	8	8	3	1	0	0	0	0	1	0	0	0	0	1	1	1	1	1	1	3	3	2	2	2	2	2	1	1	2
2	2	2	1	3	4	1	2	2	0	1	0	0	0	0	0	1	0	0	0	0	6	6	3	1	1	0	0	0	1	1	0	0	0	1	1	2	1	1	1	3	3	1	1	1	2	2	1	1	2
1	1	1	1	3	3	3	2	3	0	1	0	0	0	0	0	1	0	0	0	0	8	8	1	1	0	0	0	0	1	0	0	0	0	1	2	2	1	1	2	3	2	3	2	1	4	3	3	3	1
1	4	2	1	3	5	1	1	2	1	0	1	0	0	0	1	0	1	0	0	0	3	5	1	1	0	0	1	0	1	0	0	0	0	1	2	1	1	1	2	1	2	1	1	3	2	2	1	2	3
2	1	1	2	1	4	5	1	1	0	1	0	0	0	0	0	1	0	0	0	0	5	3	1	1	0	0	0	0	1	0	0	0	0	1	1	1	1	2	2	2	3	3	3	2	3	3	1	1	2
1	1	2	2	1	5	3	3	2	1	0	1	0	0	0	1	0	1	0	0	0	2	2	3	1	0	0	1	1	1	0	0	0	1	3	3	1	1	2	2	3	3	1	1	1	1	1	1	1	0
1	1	1	2	1	4	5	1	4	0	1	0	0	0	0	0	1	0	0	0	1	2	5	3	1	0	0	0	0	1	0	0	0	0	2	3	1	1	1	2	1	2	2	1	1	1	1	1	1	1
2	1	1	2	1	4	5	1	1	0	1	0	0	0	0	0	1	0	0	0	0	5	3	1	1	0	0	0	0	1	0	0	0	0	1	1	1	1	2	2	2	3	3	3	2	3	3	1	1	2
1	1	3	2	1	5	1	1	4	0	1	1	1	0	1	0	1	1	1	0	1	4	6	1	1	0	1	1	0	1	0	0	0	0	1	2	1	2	1	1	1	1	0	1	2	2	3	1	1	2
2	2	2	2	2	4	3	2	2	0	1	1	1	0	0	0	1	1	0	0	0	2	2	3	1	1	0	0	1	1	1	0	0	1	2	2	1	1	2	2	2	2	2	3	1	2	3	0	2	2
1	1	6	2	2	5	3	1	4	1	1	0	1	0	0	1	0	0	0	0	0	5	4	1	1	0	0	0	0	1	0	0	0	0	1	2	1	1	1	2	1	2	3	3	3	2	2	1	1	2
1	1	6	2	2	4	5	1	3	0	0	1	0	0	0	0	0	1	0	0	0	5	9	1	0	0	1	1	0	1	0	0	0	0	2	3	2	1	1	2	1	2	1	1	1	2	1	2	2	2
1	1	6	2	1	5	5	1	2	1	1	0	0	0	1	1	0	1	0	0	0	3	9	1	1	0	0	0	0	1	0	0	0	0	1	2	1	2	1	1	1	2	3	2	2	1	2	1	1	2
1	2	3	2	2	4	1	1	2	0	0	1	0	0	0	0	0	1	0	0	0	5	5	1	0	1	0	0	0	1	0	0	0	0	2	2	1	1	2	2	1	1	2	2	3	2	3	3	1	3
2	1	3	2	2	4	5	1	2	1	0	1	0	0	0	1	1	1	0	0	0	4	5	3	1	1	1	1	1	1	1	0	0	0	2	2	1	1	1	1	3	3	2	2	2	2	2	1	1	1
1	2	3	1	4	5	3	2	4	0	1	0	0	0	1	0	1	0	0	0	0	5	8	1	1	0	0	0	0	1	0	0	0	0	1	2	2	2	1	2	2	2	2	1	0	1	2	2	2	1
1	1	1	2	1	4	5	1	3	1	1	1	1	0	0	1	1	1	1	0	0	4	5	1	0	0	0	0	1	0	0	0	0	1	2	2	1	1	1	2	2	2	3	3	4	2	1	2	3	1
2	1	3	2	2	2	3	1	3	0	0	0	0	0	1	0	0	0	0	0	1	9	7	3	1	1	1	0	0	0	0	0	0	1	2	2	1	1	1	1	1	1	2	0	1	2	1	1	1	1
1	4	3	1	4	4	1	2	4	0	0	1	0	0	0	0	0	1	0	0	0	3	5	1	1	0	0	0	0	1	0	0	0	0	1	2	2	1	1	2	1	1	1	1	1	1	1	1	1	1
2	3	6	1	4	5	6	2	2	0	0	0	0	0	1	0	0	0	0	0	1	8	8	3	1	0	0	0	0	1	0	0	0	0	1	1	2	2	1	1	2	3	3	2	1	2	3	1	2	4
1	2	6	1	4	5	1	1	3	0	1	0	0	0	0	0	1	0	0	0	0	6	5	1	1	0	0	0	0	1	0	0	0	0	1	2	1	1	2	2	3	3	2	2	2	2	1	0	1	4
1	1	6	2	2	2	1	2	4	0	0	1	0	0	0	0	0	1	0	0	0	5	10	1	1	0	0	0	0	1	0	0	0	0	2	3	1	2	1	2	2	1	3	2	2	2	1	1	1	2
2	3	1	2	2	4	6	2	4	1	1	1	1	1	1	1	1	1	1	1	1	5	3	3	1	0	0	1	0	1	0	0	0	0	3	3	1	1	1	1	3	3	1	3	3	3	1	0	0	0
1	2	6	1	3	4	3	2	1	0	0	1	0	0	0	0	0	1	0	0	0	4	4	3	1	0	0	0	0	1	0	0	0	0	2	2	1	1	1	1	2	2	2	3	2	2	1	1	1	2
1	3	6	1	4	3	2	1	2	0	1	1	0	0	0	0	0	0	1	0	0	4	1	3	1	0	0	0	0	1	0	0	0	0	1	1	1	1	1	1	2	2	3	2	1	2	2	1	1	3
1	4	3	1	4	2	3	3	3	1	1	1	1	0	1	1	0	1	0	0	0	3	4	3	1	0	0	0	1	1	0	0	0	0	2	2	1	1	2	2	3	3	2	2	2	2	1	4	4	2
1	1	3	2	1	2	5	2	4	1	1	1	1	1	1	1	1	1	1	1	1	3	6	3	1	1	1	1	1	1	1	1	1	1	1	1	1	1	2	1	1	1	1	0	1	0	1	1	1	0
1	4	3	1	4	5	2	3	4	0	1	0	0	0	0	0	0	1	0	0	0	4	6	1	1	0	0	0	0	1	0	0	0	0	1	2	2	2	1	1	2	2	2	1	2	2	1	1	2	1
1	4	2	2	1	4	1	2	3	0	1	1	0	0	0	1	1	0	1	0	0	1	1	3	1	0	0	0	0	1	0	0	0	0	2	2	1	1	1	2	3	3	1	1	1	1	1	1	1	1
1	2	3	1	4	4	2	2	2	0	1	0	0	0	0	0	1	0	0	0	0	3	7	1	1	0	0	0	0	1	0	0	0	0	2	2	1	1	2	2	2	2	2	2	1	1	2	2	2	3
1	2	6	1	4	5	1	3	4	1	1	0	0	0	0	0	1	0	0	0	1	3	2	3	1	0	0	0	0	1	0	0	0	0	1	1	2	2	1	2	1	1	3	2	0	2	1	2	1	3
1	4	6	1	4	2	3	2	3	0	0	0	0	0	1	0	0	0	0	0	1	5	5	3	1	0	0	0	0	1	0	0	0	0	1	1	1	1	1	1	3	3	2	2	2	2	2	1	0	2
1	3	6	2	1	5	3	1	2	0	1	1	0	0	0	0	1	1	0	0	0	2	2	1	1	0	0	0	0	1	0	0	0	0	2	2	1	1	2	2	3	3	3	3	2	2	2	1	1	4
1	1	3	2	1	3	3	2	1	0	1	1	1	0	1	0	1	1	1	0	1	3	3	3	1	0	0	0	0	1	0	0	0	0	2	2	1	1	2	2	3	3	3	3	3	3	3	2	0	3
2	1	1	2	1	3	5	1	2	0	1	0	1	0	1	0	1	0	1	0	1	6	4	1	1	0	1	1	0	1	0	0	1	0	1	2	1	2	2	1	1	1	2	2	1	3	3	2	2	2
1	1	1	2	1	3	5	2	1	0	1	0	0	0	0	0	1	0	0	0	0	3	3	2	1	0	0	0	0	1	0	0	0	0	2	2	2	1	1	1	2	2	1	1	1	1	1	1	0	1
1	1	3	2	1	4	1	2	3	0	0	1	0	0	0	0	0	1	0	0	0	5	5	3	1	0	0	0	0	1	0	0	0	0	2	2	1	1	2	2	1	1	2	3	2	2	3	4	4	4
1	2	6	2	1	5	1	2	2	0	0	1	0	0	0	0	0	1	0	0	0	1	8	1	1	0	0	0	0	1	0	0	0	0	2	2	1	1	2	1	2	2	3	3	0	1	1	4	0	3
1	5	1	1	1	3	4	2	4	1	0	0	0	0	0	0	0	1	0	0	0	2	6	2	1	0	0	0	0	1	0	0	0	0	2	1	1	1	1	1	1	2	3	2	2	2	3	3	0	2
1	2	6	1	3	3	2	2	3	1	1	0	0	0	1	1	0	1	0	0	1	7	4	1	1	0	1	0	0	1	0	0	0	0	1	3	2	1	1	2	1	2	2	3	2	2	3	3	2	3
2	1	6	2	1	3	3	2	3	1	0	1	0	0	0	1	0	1	1	0	0	7	10	1	1	0	0	1	0	1	0	0	0	0	2	3	2	2	2	2	2	2	2	2	1	0	1	1	2	2
1	2	6	1	4	5	1	3	3	0	1	1	0	0	0	0	1	1	0	0	0	2	8	1	1	0	0	0	0	1	0	0	0	0	2	3	1	2	1	1	3	2	2	3	3	2	3	1	1	3
1	1	3	2	1	3	3	2	1	0	1	1	1	0	1	0	1	1	1	0	1	3	3	3	1	0	0	0	0	1	0	0	0	0	2	2	1	1	2	2	3	3	3	3	3	3	3	2	0	3
2	2	6	2	2	4	2	2	2	1	0	1	0	0	0	0	0	1	0	0	0	6	7	1	1	0	1	0	0	1	0	1	0	0	3	3	1	1	1	1	2	2	3	3	3	1	3	2	1	2
2	1	3	2	2	4	5	1	2	1	0	1	0	0	0	1	1	1	0	0	0	4	5	3	1	1	1	1	1	1	1	0	0	0	2	2	1	1	1	1	3	3	2	2	2	2	2	1	1	1
2	3	6	1	3	5	1	1	3	1	1	1	1	1	1	1	1	1	1	1	1	5	4	1	0	0	1	1	0	1	0	0	0	0	1	1	2	2	1	2	1	2	1	2	1	1	1	2	0	3
1	2	6	1	3	4	3	2	5	1	1	1	1	0	1	0	1	0	1	0	1	8	8	3	1	0	1	0	0	0	0	0	0	1	3	1	2	2	1	1	1	1	2	2	1	2	4	0	2	4
1	1	2	1	2	4	1	1	2	1	1	1	0	0	1	1	1	1	0	0	0	5	5	3	1	0	1	1	0	1	0	0	0	0	1	2	1	1	1	1	3	3	2	1	1	1	2	1	1	3
1	2	1	1	2	5	1	1	4	0	1	0	1	0	1	0	1	0	1	0	1	7	5	1	1	0	0	1	1	1	0	1	0	0	2	3	2	1	1	2	1	3	1	1	1	1	1	0	0	1
1	1	2	2	1	4	3	1	2	0	1	1	0	0	1	0	1	1	0	0	0	3	5	3	0	0	0	1	0	1	0	0	0	0	2	3	1	1	2	2	1	2	1	1	2	1	2	0	1	2
1	1	1	2	2	2	5	1	2	0	1	0	0	0	0	0	1	0	0	0	0	5	4	3	1	0	0	0	0	1	0	0	0	0	1	2	1	1	1	1	1	2	2	2	2	2	2	1	1	0
1	2	1	2	1	4	3	2	3	0	0	0	0	0	1	0	1	0	0	0	0	8	4	1	1	0	1	1	0	1	0	0	0	0	1	3	1	1	1	2	3	1	1	1	0	1	1	0	1	1
1	2	1	2	1	4	3	2	3	0	0	0	0	0	1	0	1	0	0	0	0	8	4	1	1	0	1	1	0	1	0	0	0	0	1	3	1	1	1	2	3	1	1	1	0	1	1	0	1	1
1	2	1	2	1	5	1	1	2	0	0	1	0	0	0	0	1	1	1	1	0	8	3	2	0	0	1	1	0	1	0	0	0	0	2	1	1	2	2	1	1	2	1	1	1	1	1	1	1	3
1	1	2	2	2	4	3	1	3	1	1	1	0	0	0	1	1	1	0	0	0	4	6	1	1	0	0	0	0	1	0	0	0	0	2	2	1	1	2	1	1	1	1	1	1	1	1	1	0	1
1	2	1	1	2	5	1	2	3	0	1	1	0	0	1	0	1	1	0	0	1	7	6	2	1	0	1	0	0	1	0	0	0	0	1	1	2	2	1	1	1	1	1	0	1	1	1	1	1	0
1	1	2	2	1	4	5	1	2	1	0	1	0	0	0	1	0	1	0	0	0	4	4	1	1	0	0	0	0	1	0	0	0	0	1	2	2	1	1	2	1	1	1	1	1	1	1	1	1	0
1	1	2	2	1	4	2	1	3	1	0	1	1	1	0	1	0	1	1	1	0	6	5	3	0	0	0	0	1	1	0	0	0	0	2	2	1	1	2	2	3	3	2	2	2	1	1	0	1	0
1	2	3	1	4	4	2	2	2	0	1	0	0	0	0	0	1	0	0	0	0	3	7	1	1	0	0	0	0	1	0	0	0	0	2	2	1	1	2	2	2	2	2	2	1	1	2	2	2	3
2	5	2	1	4	5	6	1	3	0	1	1	0	0	1	0	1	1	0	0	1	3	7	1	1	0	0	0	0	1	0	0	0	0	2	2	1	1	1	2	2	2	1	1	1	1	3	2	1	3
2	1	2	2	1	2	5	2	2	0	0	0	0	0	1	0	0	0	0	0	1	4	8	2	1	0	1	0	0	1	0	0	1	0	2	2	2	1	2	1	1	2	2	2	1	3	4	1	2	0
1	1	1	2	2	2	5	1	2	1	1	1	1	0	1	1	1	1	1	0	1	4	4	3	1	1	1	1	0	1	1	0	0	0	2	2	1	1	2	2	1	1	1	2	2	2	2	2	1	1
2	2	2	2	2	4	1	1	1	1	1	0	0	0	0	1	0	0	0	0	1	2	2	3	1	0	1	1	0	1	0	1	1	0	2	2	1	1	1	2	2	2	1	1	1	2	2	2	1	2
1	1	2	2	1	4	5	1	2	1	0	1	0	0	0	1	0	1	0	0	0	3	3	2	1	0	0	1	1	1	0	0	0	0	2	2	1	1	2	2	3	3	3	3	3	1	3	1	0	1
1	1	2	2	1	4	5	1	3	1	0	1	0	0	0	1	1	1	0	0	0	5	2	3	1	0	0	0	1	1	0	0	0	0	2	2	1	1	2	2	2	3	2	3	2	2	3	2	2	3
2	1	2	2	1	2	5	2	3	0	0	0	0	0	1	0	0	0	0	0	1	6	7	1	1	0	1	1	0	1	0	0	0	0	2	2	1	1	2	2	1	1	2	2	2	2	2	2	1	2
1	1	2	2	1	3	5	1	2	1	0	1	0	0	0	1	1	1	0	0	0	3	3	3	1	0	0	1	1	1	0	0	0	0	2	3	1	1	2	2	2	3	2	4	3	2	2	2	2	2
1	1	4	2	2	3	5	1	4	1	1	0	1	0	0	0	1	0	0	0	0	6	7	1	1	0	1	1	0	1	1	0	1	0	2	2	2	1	2	1	1	2	1	1	3	2	2	1	0	3
1	1	4	2	2	4	5	1	2	0	1	0	0	0	0	0	0	0	0	0	1	5	7	1	1	0	0	1	0	1	0	0	0	0	1	1	2	1	1	2	1	2	1	2	0	2	2	2	0	0
1	1	1	2	2	4	5	2	3	0	1	1	0	0	1	0	1	0	0	0	0	7	7	2	1	0	1	0	0	1	0	0	0	0	2	1	1	2	1	1	1	2	1	1	2	3	3	1	1	3
2	2	1	2	1	3	6	1	1	0	1	0	0	0	0	0	1	0	0	0	0	5	5	1	0	0	1	0	0	1	0	0	0	0	2	2	1	1	1	1	3	3	1	1	0	1	1	1	1	3
1	1	4	2	1	4	5	1	4	0	1	1	0	0	0	0	1	1	0	0	1	6	8	2	1	0	0	0	0	1	0	0	0	0	2	1	2	2	1	1	2	1	3	2	1	1	1	1	1	1
1	1	2	2	1	4	5	1	2	1	1	1	0	0	0	1	1	0	1	0	0	2	2	3	1	0	0	1	1	1	0	0	0	0	2	2	1	1	2	2	1	1	3	3	1	1	1	2	0	2
1	1	1	2	1	4	5	1	2	1	0	1	0	0	0	1	1	1	0	0	0	3	5	1	1	1	0	0	0	1	1	0	0	0	2	3	1	1	1	1	1	1	2	1	1	3	3	1	1	2
1	1	1	2	2	4	5	1	3	1	0	1	0	0	0	1	0	1	0	0	0	6	4	2	1	0	0	0	0	1	0	0	0	0	2	1	1	2	2	1	1	1	1	1	1	2	2	2	1	1
2	4	2	1	4	4	1	3	1	0	0	1	0	0	0	0	0	1	0	0	0	6	6	1	0	0	1	0	0	1	0	0	0	0	1	2	2	2	1	2	1	1	1	2	1	1	2	1	1	2
1	1	1	2	1	4	5	3	2	1	0	1	0	0	0	1	1	1	0	0	0	3	2	3	1	0	1	1	0	1	0	0	0	0	2	2	1	1	1	2	3	3	2	3	2	1	2	1	0	2
2	4	2	1	4	4	1	3	1	0	0	1	0	0	0	0	0	1	0	0	0	6	6	1	0	0	1	0	0	1	0	0	0	0	1	2	2	2	1	2	1	1	1	2	1	1	2	1	1	2
2	1	2	2	2	3	5	1	2	0	1	0	1	0	1	0	1	0	1	0	1	6	6	3	0	0	1	1	0	1	0	0	0	0	2	2	2	1	1	2	2	2	3	2	2	2	3	3	4	2
1	1	5	2	1	4	5	1	2	1	0	1	0	0	0	1	1	1	0	0	0	3	6	3	1	1	0	0	0	1	1	0	0	0	2	3	1	1	1	1	1	1	1	1	2	3	2	2	1	2
2	2	5	2	1	5	1	1	1	1	1	1	0	0	0	1	1	0	1	0	0	5	3	3	0	1	1	0	0	1	0	0	0	0	1	2	1	1	1	2	2	2	1	1	1	1	1	1	1	1
1	1	2	2	2	4	5	1	2	0	1	0	0	0	0	0	1	0	0	0	1	3	3	3	0	0	1	1	0	1	0	1	1	0	2	2	1	1	1	2	3	3	1	3	1	2	3	2	2	1
1	1	2	2	1	3	5	1	4	1	1	1	1	0	1	1	1	1	1	0	0	1	1	3	1	0	0	0	0	1	0	0	0	0	2	2	1	1	1	1	3	3	3	4	2	2	1	1	1	2
1	1	1	2	1	3	5	1	4	0	1	1	0	0	1	0	1	1	0	0	1	3	8	1	1	0	1	1	1	1	0	1	0	0	2	3	1	2	1	1	3	1	2	1	1	1	3	3	3	3
2	5	6	1	3	5	1	1	2	1	0	0	0	0	0	1	0	0	0	0	1	2	2	3	1	0	0	0	0	1	0	0	0	0	2	2	1	1	2	2	3	3	3	2	3	1	3	0	2	4
2	1	2	2	2	3	5	1	2	0	1	0	1	0	1	0	0	1	0	0	1	2	2	2	1	0	0	0	0	1	0	0	0	0	2	2	1	1	2	2	3	2	1	1	1	1	1	1	1	1
2	1	6	2	1	4	2	1	1	0	0	0	0	0	1	0	0	0	0	0	1	9	9	1	0	0	1	0	0	0	0	1	0	0	2	2	2	2	1	2	1	2	1	1	1	1	1	1	1	1
2	2	5	2	1	4	6	2	3	0	1	0	0	0	0	0	1	0	0	0	0	6	9	1	0	0	1	0	0	1	0	0	0	0	1	2	2	1	1	1	1	2	1	1	1	2	1	1	1	3
1	3	2	3	3	5	4	2	1	0	0	0	0	1	0	0	1	0	0	0	0	6	6	2	0	1	0	0	0	1	0	0	0	1	3	1	2	2	1	2	3	1	2	2	1	2	2	2	1	1
2	1	6	2	1	4	3	2	4	0	0	1	0	0	0	0	0	1	0	0	0	5	7	1	1	0	0	0	0	1	0	0	0	0	1	1	2	2	1	1	3	3	3	2	2	2	2	3	2	3
2	1	2	2	1	4	5	1	1	1	1	0	0	0	1	0	1	0	0	0	1	4	2	3	1	0	1	1	0	1	0	1	0	0	2	2	2	1	2	2	1	2	4	4	3	2	2	3	2	3
2	4	1	3	2	3	4	2	2	0	0	1	0	0	0	0	0	1	0	0	0	5	6	2	0	1	0	0	0	0	1	0	0	0	2	1	2	2	1	1	2	1	0	0	1	0	0	1	1	1
1	3	4	1	4	3	1	1	2	0	1	1	0	0	0	0	1	1	0	0	0	6	5	1	0	1	1	0	0	1	0	0	0	0	2	2	1	1	2	2	1	1	1	2	1	0	2	1	1	2
2	1	2	2	1	4	5	1	2	1	1	1	1	1	1	1	1	1	1	1	1	8	8	3	1	1	1	1	1	1	1	1	1	1	3	3	1	1	2	2	3	3	4	4	2	2	2	2	2	0
2	1	6	2	1	4	3	2	4	0	0	1	0	0	0	0	0	1	0	0	0	5	7	1	1	0	0	0	0	1	0	0	0	0	1	1	2	2	1	1	3	3	3	2	2	2	2	3	2	3
1	1	6	2	1	4	1	1	2	1	1	1	0	0	1	1	0	0	0	0	1	3	5	1	1	0	0	0	0	1	0	0	1	0	2	2	2	1	1	2	1	1	1	2	2	1	1	1	1	2
2	2	1	2	3	4	3	1	2	0	0	1	0	0	0	0	0	0	1	0	0	4	6	2	0	0	0	0	1	0	0	0	0	1	1	1	2	1	2	2	2	2	1	1	0	0	0	1	1	1
1	1	1	2	2	4	5	1	4	0	1	0	0	0	1	0	1	0	1	0	1	6	9	1	1	0	0	0	0	1	0	1	0	0	2	3	1	1	1	2	1	1	2	3	2	3	3	3	1	2
2	1	6	2	1	2	2	1	3	0	1	0	0	0	1	0	1	0	0	0	1	7	4	1	1	0	1	0	0	1	0	0	0	0	2	2	1	2	1	1	1	2	1	2	2	1	2	2	2	0
1	1	2	2	1	3	5	1	3	0	1	1	0	0	1	0	1	1	0	0	1	4	4	2	1	0	1	0	0	1	0	0	0	0	2	1	1	2	2	1	1	2	0	1	1	2	1	2	1	0
2	2	1	3	3	3	3	3	2	0	0	0	0	1	0	1	0	0	0	0	0	4	6	2	0	0	0	1	0	0	0	0	1	0	2	3	2	2	2	2	2	2	0	1	1	1	0	1	0	1
2	1	2	2	2	2	5	2	1	0	0	1	0	0	0	0	1	0	0	0	0	3	4	1	1	0	1	0	0	1	0	0	0	0	2	2	1	2	1	1	1	1	4	2	2	2	2	3	1	1
2	2	6	2	1	5	1	1	1	0	1	0	0	0	0	0	1	0	0	0	0	9	9	3	1	0	0	0	0	1	0	0	0	0	2	2	1	1	2	2	3	3	3	2	1	1	2	0	1	2
2	1	2	2	2	2	5	1	3	0	0	0	0	0	1	0	0	0	0	0	1	4	5	1	1	0	0	0	0	1	0	0	0	0	1	2	2	2	1	2	2	3	1	1	1	1	1	1	1	0
1	1	1	2	2	4	6	1	2	1	0	1	0	0	0	1	1	1	0	0	0	3	1	3	1	0	0	0	1	1	0	0	0	0	3	3	2	1	1	2	2	2	1	3	0	3	2	1	2	3
2	1	2	2	1	4	6	1	3	0	1	0	0	1	0	0	1	0	0	0	0	5	5	3	1	0	0	0	0	1	0	0	0	0	1	1	2	2	1	1	2	3	1	1	1	1	1	1	0	1
1	1	2	2	2	4	5	1	4	0	1	1	0	0	1	0	1	1	0	0	1	6	6	3	1	0	1	1	0	1	0	0	0	0	2	2	2	1	1	2	2	2	2	1	2	1	1	2	1	2
1	3	1	1	3	5	1	1	2	1	1	1	1	0	0	1	1	1	1	0	0	3	3	1	1	0	0	0	0	1	0	0	0	0	1	2	1	1	1	2	1	1	2	3	2	2	2	2	1	2
2	3	2	1	2	3	3	1	2	0	0	0	1	0	0	0	0	1	0	0	0	4	5	2	0	0	1	0	0	0	0	1	0	0	2	2	1	1	1	1	1	1	0	0	1	1	1	0	0	0
2	1	2	2	2	3	5	1	3	0	1	1	0	0	1	0	1	0	0	0	1	5	4	1	1	0	1	1	0	1	0	0	0	0	1	1	2	2	2	2	2	2	1	1	1	2	3	3	2	0
2	1	2	2	2	3	3	1	2	1	1	1	1	0	1	1	1	1	1	0	1	3	2	3	1	1	1	1	0	1	0	0	0	0	2	2	1	1	2	2	2	2	2	2	1	1	3	1	1	0
1	2	2	1	3	5	2	2	1	1	0	1	0	0	0	1	1	1	0	0	0	3	5	3	1	0	0	0	0	1	0	0	0	0	2	2	1	1	2	2	1	1	2	3	2	2	2	2	1	2
1	1	1	2	1	4	3	2	4	1	1	1	1	1	1	1	1	1	1	1	1	6	8	1	1	0	1	1	0	1	0	1	1	1	2	2	1	1	2	2	2	2	2	2	1	3	3	3	2	0
1	3	2	1	3	4	1	1	2	0	1	0	0	0	0	0	1	0	0	0	0	5	3	1	1	0	0	0	0	1	0	0	0	0	2	3	1	2	1	2	2	1	1	1	1	1	1	0	1	1
1	1	6	2	2	4	5	1	3	0	1	0	1	0	1	0	1	0	1	0	1	3	3	3	1	0	0	0	0	1	0	0	0	0	2	2	1	1	1	2	1	2	4	4	4	4	4	4	4	4
2	1	2	2	1	3	5	1	2	1	1	1	0	0	0	1	1	1	0	0	0	7	3	2	1	0	0	0	0	1	0	0	0	0	2	2	1	1	1	2	2	3	3	3	2	2	2	1	0	1
1	1	1	2	1	4	5	1	4	1	1	1	1	0	1	1	1	1	0	0	0	1	10	1	0	0	0	1	0	1	0	0	0	0	2	3	1	1	1	2	3	3	2	2	4	3	4	4	4	4
2	2	2	2	1	5	1	1	4	1	1	1	0	0	0	0	1	0	0	0	0	4	7	3	1	0	1	1	0	1	0	0	0	0	2	2	1	1	2	1	1	1	0	1	2	1	1	1	1	2
2	1	2	2	1	4	5	1	2	0	1	0	0	0	1	0	1	1	0	0	1	4	6	1	1	0	1	1	0	1	0	1	1	0	2	2	1	2	1	2	2	2	1	3	2	3	3	2	1	0
1	1	6	2	1	4	5	1	4	0	1	1	0	0	0	0	1	1	0	0	0	4	5	2	1	0	0	0	0	1	0	0	0	0	2	3	1	1	1	2	3	3	3	4	2	2	2	1	1	3
2	4	2	1	3	2	6	2	3	0	0	1	0	0	0	0	0	1	0	0	0	4	4	3	1	0	0	1	0	1	0	0	0	0	2	2	1	1	2	2	2	2	2	2	2	2	2	2	2	2
1	1	1	2	1	4	5	1	3	0	1	1	0	0	1	0	1	0	1	0	0	4	5	1	1	0	0	0	1	0	0	0	1	0	2	2	1	1	1	2	1	1	2	2	1	1	3	3	3	2
2	1	6	2	1	3	2	1	3	0	0	0	0	0	1	0	0	0	0	0	1	3	5	3	1	0	0	1	0	1	0	0	1	0	2	2	1	1	1	2	3	3	4	3	2	1	1	3	3	4
1	1	2	2	1	4	5	1	2	1	1	0	0	0	0	1	1	0	0	0	1	5	1	1	0	0	1	0	0	1	0	0	0	0	1	2	2	1	1	1	1	1	1	1	1	2	1	1	1	2
1	1	2	2	1	4	5	1	3	0	0	0	0	0	1	0	1	0	0	0	0	8	7	3	0	0	1	1	0	1	0	1	0	0	2	2	1	1	2	2	2	2	1	1	2	2	1	1	1	0
1	1	2	2	1	4	5	1	3	0	0	0	0	0	1	0	1	0	0	0	0	7	8	3	0	0	1	1	0	0	0	0	1	0	2	2	1	1	2	1	2	2	1	1	0	1	1	2	1	3
1	1	2	2	1	4	5	1	3	0	0	0	0	0	1	0	1	0	0	0	0	8	7	3	0	0	1	1	0	1	0	1	0	0	2	2	1	1	2	2	2	2	1	1	2	2	1	1	1	0
2	2	6	2	2	4	1	1	3	0	0	0	0	0	1	0	0	0	0	0	1	6	8	2	1	0	0	0	0	1	0	0	0	0	2	2	1	1	1	1	2	2	2	3	1	2	1	1	2	4
1	5	6	1	3	5	6	1	3	1	0	0	0	0	0	1	0	0	0	0	0	3	3	3	1	0	0	0	0	1	0	0	0	0	2	2	1	1	2	2	2	2	3	2	3	1	3	1	2	3
1	1	2	2	2	4	5	1	3	0	1	0	0	0	0	0	1	0	0	0	0	2	2	3	1	0	0	0	0	1	0	0	0	0	2	2	1	1	2	2	2	2	1	1	1	1	1	1	1	1
1	1	1	2	2	4	5	1	4	0	1	0	0	0	1	0	1	0	1	0	1	6	9	1	1	0	0	0	0	1	0	1	0	0	2	3	1	1	1	2	1	1	2	3	2	3	3	3	1	2
2	1	6	2	1	3	5	1	2	0	1	0	0	0	0	0	1	0	0	0	0	3	2	3	1	0	0	0	1	1	0	0	0	1	3	3	1	1	2	1	2	2	3	3	2	3	1	1	1	1
1	4	2	1	3	5	1	1	3	1	1	1	1	0	1	0	1	0	1	0	1	4	2	1	0	0	0	1	0	1	0	0	0	0	2	3	2	1	1	2	1	1	1	1	1	1	1	1	1	1
1	1	2	2	1	3	5	2	2	1	1	1	0	0	0	1	1	1	0	0	0	3	3	2	1	0	0	0	0	1	0	0	0	0	2	2	1	1	1	2	3	2	1	1	1	1	1	1	1	1
2	4	1	1	3	5	1	1	2	0	1	0	0	0	1	0	1	0	0	0	1	2	2	3	1	0	0	0	0	1	0	0	0	0	1	2	2	1	1	2	1	1	3	2	3	2	3	2	2	4
1	1	6	2	1	3	5	1	2	0	0	0	0	0	1	0	1	0	0	0	0	10	10	3	0	0	0	1	0	1	0	0	0	0	3	2	2	2	2	2	1	1	1	0	0	1	1	1	1	0
2	1	6	2	1	2	5	2	2	0	0	0	0	0	1	0	0	0	0	0	1	3	2	3	1	1	1	1	1	1	1	1	0	0	2	3	1	1	1	1	1	2	2	2	1	2	1	3	3	1
1	1	1	2	1	4	3	3	3	0	1	0	0	0	1	1	1	0	0	0	0	6	4	2	1	0	1	0	0	1	0	0	0	0	1	1	2	1	1	1	1	3	1	1	0	2	2	1	1	3
1	1	4	2	1	4	5	1	4	1	1	1	0	0	1	1	1	1	0	0	1	5	5	1	1	0	0	1	0	1	0	0	0	0	2	2	1	1	2	2	1	1	1	1	1	1	1	1	1	1
1	2	6	1	3	4	2	2	1	0	1	0	0	0	0	0	1	0	0	0	0	6	6	3	1	0	0	0	0	1	0	0	0	0	2	2	2	1	1	1	3	2	2	2	1	1	3	1	0	3
1	1	2	2	2	4	5	1	3	0	1	0	0	0	1	0	1	0	0	0	1	5	5	3	1	0	0	0	0	1	0	0	0	0	1	1	2	2	1	1	1	1	2	2	1	2	1	1	1	2
2	1	2	2	2	3	5	1	2	0	1	0	1	0	1	0	1	0	1	0	1	5	5	1	0	0	1	1	0	1	0	0	0	0	2	2	1	1	2	2	2	2	3	3	3	2	2	3	4	3
1	1	2	2	1	3	5	1	1	0	0	1	0	0	0	0	1	0	0	0	0	2	1	2	1	0	1	1	1	1	0	0	0	0	2	1	2	2	2	1	2	2	1	3	1	1	1	1	1	0
1	1	6	2	1	2	5	1	2	0	1	0	1	0	0	0	1	0	0	0	0	1	1	2	0	0	0	1	0	1	0	0	0	0	2	2	1	1	1	1	1	1	1	1	0	1	1	0	1	1
1	1	1	2	2	4	3	1	2	1	1	1	0	0	0	1	1	1	0	0	0	4	3	3	1	0	0	0	0	1	0	0	0	0	2	2	1	1	2	2	2	2	1	1	1	1	1	1	1	1
1	1	2	2	1	5	5	1	2	0	0	1	0	0	0	0	0	1	0	0	0	5	6	1	1	0	0	0	0	1	0	0	0	0	1	2	1	1	1	2	3	2	2	2	2	2	3	2	1	3
2	2	2	1	1	5	1	1	4	1	1	1	0	0	0	0	1	0	0	0	0	4	7	3	1	0	1	1	0	1	0	0	0	0	2	2	1	1	2	1	1	1	0	1	2	1	2	1	1	2
1	1	2	2	1	4	5	1	2	0	1	1	0	0	1	0	1	0	1	0	0	6	4	1	1	1	1	0	0	1	0	0	0	0	1	2	2	1	1	2	1	2	2	2	2	1	2	2	1	2
1	3	6	1	3	4	1	1	2	1	1	1	1	0	1	0	0	0	0	0	1	8	8	3	1	0	0	0	0	1	0	0	0	0	2	2	1	1	2	2	3	3	3	2	1	1	3	1	1	0
1	1	2	2	2	3	1	1	3	0	0	0	0	0	1	0	0	0	0	0	1	5	5	1	1	0	0	0	0	1	0	0	0	0	2	2	2	2	2	2	1	1	1	1	0	1	1	1	1	1
1	1	1	2	1	3	5	2	1	0	1	0	1	0	1	0	1	1	1	0	1	7	4	3	1	0	0	0	0	1	0	0	0	0	2	3	1	1	2	1	1	1	2	2	2	2	3	1	1	1
1	4	2	1	4	4	1	1	2	1	0	1	0	0	0	1	1	1	0	0	0	3	5	1	1	0	0	0	0	1	0	0	0	0	2	2	2	2	2	2	3	3	3	4	2	2	2	2	2	4
1	1	1	2	1	4	3	2	2	1	1	1	0	0	0	1	1	1	0	0	0	4	3	3	1	0	0	0	0	1	0	0	0	0	2	2	1	1	2	2	2	2	1	1	1	1	1	1	1	1
2	1	1	2	1	4	3	3	4	1	1	1	0	0	1	0	1	1	0	0	1	7	8	2	1	0	1	1	0	1	0	0	0	0	1	1	1	2	1	1	2	1	1	1	1	1	1	1	0	1
1	2	2	1	2	5	1	3	3	0	1	0	1	0	0	0	1	0	0	0	0	8	8	2	0	0	1	0	0	1	0	0	0	0	2	1	2	1	1	2	1	1	2	2	2	2	2	2	1	0
1	1	6	2	1	3	5	1	3	1	1	0	1	0	0	1	1	1	0	0	1	6	4	2	1	0	1	0	0	1	0	0	0	0	2	2	1	2	2	1	1	2	2	4	2	2	4	2	3	3
1	1	2	2	2	2	5	1	2	0	1	0	1	0	1	0	1	1	0	0	0	3	3	3	1	0	0	0	0	1	0	0	0	0	2	2	1	1	1	2	2	1	2	2	1	2	3	2	1	0
1	5	1	1	3	2	3	3	2	0	0	1	0	0	1	0	0	1	0	0	1	3	2	3	1	0	0	0	0	1	0	0	0	0	2	2	1	1	2	2	2	2	3	3	2	1	3	1	1	3
2	1	2	2	1	4	5	2	2	0	1	0	0	0	1	0	1	0	0	0	1	2	2	1	0	0	1	1	0	1	0	0	0	0	2	3	1	1	2	2	2	3	3	2	3	1	1	1	2	2
2	1	2	2	2	4	1	2	2	0	1	0	1	0	1	0	1	0	1	0	1	2	2	1	1	0	0	0	0	1	0	0	0	0	2	2	1	1	2	2	2	2	2	2	1	2	2	1	1	2
1	1	1	2	1	4	1	1	2	0	1	0	1	0	1	0	1	0	1	0	1	4	3	2	1	0	0	0	0	1	0	0	0	0	2	1	1	2	2	1	3	3	1	2	2	2	3	1	3	1
1	1	1	2	2	4	3	1	4	1	1	0	0	0	0	0	1	0	0	0	1	5	7	3	0	0	1	1	1	1	0	0	0	0	1	2	2	2	1	1	1	1	2	3	1	2	1	2	2	1
1	1	1	2	1	4	5	2	3	0	1	1	0	0	1	0	1	1	0	0	0	3	7	1	1	0	0	0	0	1	0	0	0	0	2	3	1	1	1	2	2	1	1	1	2	2	1	1	1	2
1	1	6	2	1	3	5	1	3	1	1	0	1	0	1	0	1	0	0	0	1	7	4	2	1	0	1	0	0	1	0	0	0	0	2	2	1	1	2	2	1	2	2	3	2	3	4	2	3	2
1	5	6	1	4	3	4	2	2	1	0	1	0	0	0	1	0	1	0	0	0	5	7	1	1	0	0	0	0	1	0	0	0	0	2	2	1	1	2	2	1	1	4	2	3	1	3	2	0	4
1	1	2	2	2	4	5	1	3	1	1	1	0	0	1	1	1	1	0	0	1	8	8	2	1	0	1	1	0	1	0	1	0	0	2	2	2	1	1	2	3	3	3	3	1	2	1	1	1	2
2	1	2	2	2	3	5	2	1	1	1	1	0	0	1	1	1	1	0	0	1	10	10	3	1	0	1	0	0	1	0	0	0	0	2	2	1	1	1	1	1	1	1	1	1	1	1	1	1	1
1	1	3	2	1	4	5	1	2	1	1	1	1	1	0	1	1	1	1	0	0	3	3	2	1	0	0	0	0	1	0	0	0	0	2	2	1	1	2	2	3	3	2	3	1	3	3	1	1	3
1	4	2	1	3	2	1	2	3	0	1	0	0	0	1	0	1	0	0	0	0	2	6	1	1	0	0	0	0	1	0	0	0	0	2	3	1	1	1	2	2	1	2	2	3	1	2	2	1	2
1	4	2	1	4	4	1	1	2	1	0	1	0	0	0	1	1	1	0	0	0	3	5	1	1	0	0	0	0	1	0	0	0	0	2	2	2	2	2	2	3	3	3	4	2	2	2	2	2	4
2	1	2	2	2	4	1	2	3	0	0	1	0	0	0	0	1	0	0	0	0	5	6	1	1	0	0	0	0	1	0	0	0	0	2	2	1	1	2	2	1	2	4	4	4	4	4	4	4	4
1	1	2	2	1	5	5	1	2	0	0	1	0	0	0	0	0	1	0	0	0	5	6	1	1	0	0	0	0	1	0	0	0	0	1	2	1	1	1	2	3	2	2	2	2	2	3	2	1	3
2	1	6	2	2	2	5	1	2	0	1	0	0	0	1	0	1	0	1	0	1	5	3	3	0	0	1	0	0	1	0	0	0	0	2	2	2	1	1	2	2	2	2	2	1	1	1	1	1	2
2	1	2	2	1	4	5	1	2	1	1	0	0	0	0	1	1	1	0	0	0	5	4	3	1	0	1	1	1	1	0	0	0	0	3	3	1	1	1	2	3	3	4	3	3	2	1	1	1	2
2	1	2	2	1	3	5	1	2	0	1	1	1	0	0	0	1	1	0	0	0	4	2	1	1	0	0	1	0	1	0	0	0	0	1	2	2	1	1	2	2	3	1	2	2	2	1	2	2	2
1	1	2	2	2	4	5	2	3	1	1	1	1	0	1	1	1	1	0	0	0	3	3	3	1	0	0	1	0	1	0	0	0	0	2	2	1	2	2	1	1	1	1	4	3	1	1	1	1	1
1	2	1	2	1	3	1	1	3	0	1	0	0	0	0	0	1	0	0	0	0	4	5	1	1	1	1	1	0	1	0	0	0	0	1	1	1	1	2	1	1	1	1	1	1	1	1	1	1	1
1	1	4	2	1	4	3	2	3	0	1	0	1	0	1	0	1	0	1	0	1	7	4	3	0	1	0	0	0	1	0	0	0	0	2	2	2	2	1	1	1	1	1	2	2	2	1	1	1	3
2	1	2	2	1	2	5	3	2	1	0	1	0	0	1	0	1	0	0	0	1	7	7	3	1	0	0	0	0	1	0	0	0	0	2	2	1	1	2	2	3	3	1	1	1	1	1	1	1	1
1	1	1	2	1	4	3	1	2	1	1	1	1	0	1	1	1	1	1	0	1	4	6	1	1	0	0	1	0	1	0	0	1	0	2	3	1	1	2	2	2	3	4	2	2	1	3	2	1	1
2	1	6	2	1	4	5	1	1	0	1	1	0	0	0	0	1	1	0	0	0	2	2	2	1	0	0	0	0	1	0	0	0	0	2	2	1	1	1	2	1	1	1	1	1	1	1	1	1	1
1	1	1	2	1	3	5	2	1	0	1	0	1	0	1	0	1	1	1	0	1	7	4	3	1	0	0	0	0	1	0	0	0	0	2	3	1	1	2	1	1	1	2	2	2	2	3	1	1	1
1	1	2	2	1	4	3	3	2	1	0	1	1	0	0	1	0	1	0	0	0	3	2	2	1	0	0	0	0	1	0	0	0	0	2	1	1	1	2	2	2	2	2	2	2	1	2	1	1	1
1	1	4	2	1	4	3	2	3	0	1	0	1	0	1	0	1	0	1	0	1	7	4	3	0	0	1	1	1	1	0	1	0	0	2	2	2	2	1	1	1	1	1	2	2	2	1	1	1	3
1	2	2	1	3	5	6	2	3	1	1	1	0	0	0	1	1	1	0	0	0	3	6	1	1	0	1	0	1	1	0	0	0	0	1	2	1	2	1	1	3	1	2	2	3	1	3	2	1	2
1	1	1	2	1	4	3	2	1	1	0	0	0	0	0	0	1	0	0	0	0	7	7	1	1	0	0	0	0	1	0	0	0	0	1	2	2	1	1	2	3	3	1	1	1	1	1	1	1	1
1	1	3	2	1	4	5	1	2	0	0	0	0	0	1	0	0	0	0	0	1	4	5	3	1	0	0	1	1	1	0	0	1	1	1	1	1	1	1	2	3	2	3	3	3	1	1	1	1	2
1	1	3	2	1	4	5	1	2	0	0	0	0	0	1	0	0	0	0	0	1	4	5	3	1	0	0	1	1	1	0	0	1	1	1	1	1	1	1	2	3	2	3	3	3	1	1	1	1	2
1	1	4	2	1	4	3	1	3	1	0	1	0	0	1	0	0	1	0	0	0	5	5	2	1	0	0	0	0	1	0	0	0	0	2	2	1	1	2	2	2	2	2	2	3	1	2	0	1	3
1	1	5	2	1	3	3	1	3	0	1	0	0	0	1	0	1	0	0	0	1	6	7	1	1	0	1	0	0	1	0	0	0	1	1	2	2	2	1	1	1	1	2	2	1	1	2	1	1	1
2	1	2	2	2	4	3	2	2	1	0	0	1	0	1	1	1	0	1	0	0	7	7	3	1	1	1	1	1	1	1	1	0	1	2	2	2	2	1	1	2	2	1	1	1	2	1	2	1	1
1	1	6	2	1	2	3	1	3	0	1	0	0	0	0	0	1	0	0	0	0	5	5	3	1	0	1	0	0	1	0	0	0	0	1	1	2	2	1	1	3	3	0	1	0	1	0	2	1	3
2	1	2	2	1	3	5	1	1	1	0	1	0	0	0	1	1	1	1	0	1	5	3	3	1	0	1	1	0	1	0	0	0	0	2	1	1	2	1	1	2	3	4	2	1	3	2	3	1	2
2	1	6	2	1	4	5	1	1	0	1	1	0	0	0	0	1	1	0	0	1	4	2	1	1	0	1	0	0	1	0	0	0	0	2	3	1	1	1	1	1	2	1	1	1	1	1	1	1	1
1	2	1	2	2	5	2	2	3	1	0	1	1	0	0	1	0	1	0	0	0	5	5	1	1	0	1	0	0	1	0	0	0	0	2	3	1	1	2	2	1	1	1	0	1	0	1	1	0	1
2	1	2	2	2	4	1	1	3	1	1	1	1	1	1	0	0	1	1	0	1	4	6	1	1	0	1	1	0	1	0	1	0	0	2	2	1	1	1	2	3	3	1	3	2	1	3	1	1	3
1	4	4	1	4	4	3	2	2	0	0	1	0	0	0	0	0	1	0	0	0	5	1	3	1	0	0	0	0	1	0	0	0	0	2	2	1	1	2	2	1	2	1	1	1	1	1	1	0	1
1	1	4	2	1	4	5	1	3	0	0	0	0	0	1	0	1	0	0	0	1	7	5	3	1	0	1	0	0	1	0	1	0	0	2	2	2	2	1	1	1	1	1	1	0	1	1	1	1	0
1	1	1	2	1	4	5	1	3	0	0	1	0	0	0	0	0	1	0	0	0	5	7	3	1	0	1	0	0	1	0	1	0	0	3	3	1	1	1	2	2	3	1	1	1	1	1	1	1	2
2	1	1	2	1	4	5	1	2	1	1	1	0	0	0	1	1	1	0	0	1	3	2	2	0	0	1	1	1	0	0	0	1	1	3	2	1	1	2	2	2	2	2	2	2	2	3	2	2	3
1	4	3	1	4	2	3	2	3	0	1	0	1	0	0	0	0	0	0	0	1	3	5	3	1	0	0	0	0	1	0	1	0	1	2	2	2	2	1	1	1	2	3	3	2	1	3	1	3	2
2	5	1	1	3	1	2	3	3	0	0	1	0	0	1	0	0	1	0	0	0	2	1	2	1	0	0	0	0	1	0	0	0	0	2	2	1	1	2	2	3	3	3	3	3	1	3	0	0	3
2	1	2	2	1	5	3	1	1	1	1	1	0	0	0	0	1	0	0	0	0	5	5	2	0	0	1	0	0	1	0	0	0	0	2	2	2	1	2	2	2	3	1	1	1	1	1	0	1	0
1	1	2	2	2	3	5	2	4	0	1	0	0	0	1	1	1	1	0	0	1	10	5	2	1	0	1	1	0	1	0	0	0	1	2	1	1	2	2	1	1	3	2	2	2	2	1	1	2	3
1	1	1	2	2	3	6	1	2	0	0	1	0	0	0	0	1	1	0	0	0	6	4	3	1	0	1	1	1	1	0	1	0	0	3	2	1	1	1	2	2	3	2	2	3	2	2	3	2	2
1	1	1	2	2	3	5	2	2	1	1	1	0	0	1	0	1	0	0	0	1	5	5	3	1	0	1	0	0	1	0	1	0	0	2	2	1	2	2	2	1	1	1	1	1	2	2	2	0	1
1	1	3	2	1	4	5	3	3	0	1	0	0	0	0	0	0	0	1	0	0	5	4	2	0	0	0	1	0	0	0	0	1	0	2	2	2	2	1	1	1	2	1	1	0	1	1	1	0	0
1	1	4	2	1	4	5	1	2	1	0	1	0	0	0	1	1	0	0	0	1	7	3	2	0	0	1	1	0	1	0	0	0	0	1	1	2	1	1	1	1	1	2	4	2	1	2	0	0	2
1	1	5	2	1	3	2	1	3	0	1	0	0	0	1	0	1	0	1	0	1	7	6	1	1	0	1	1	0	1	0	0	0	0	1	2	1	2	1	1	1	1	2	1	1	1	2	1	1	1
1	1	2	2	1	4	5	1	4	1	1	1	0	0	1	1	1	1	0	0	1	8	5	3	1	0	1	1	0	1	0	0	0	0	2	2	2	1	1	1	2	3	1	2	2	3	3	4	4	3
2	1	4	2	1	5	5	1	3	1	1	1	0	0	0	0	0	1	0	0	0	4	5	3	1	0	0	0	0	1	0	0	0	0	2	2	2	2	2	2	1	1	2	2	2	2	2	2	1	1
1	1	4	2	2	3	5	1	1	1	1	1	0	0	0	1	1	1	0	0	0	4	2	2	1	0	0	1	0	1	0	0	0	0	1	1	2	2	1	1	3	3	1	2	1	1	1	2	1	2
1	1	6	2	1	4	5	1	4	0	1	0	0	0	0	1	0	0	0	0	0	2	2	1	0	1	1	1	0	1	0	0	0	0	2	2	1	1	1	1	1	2	1	1	1	1	1	1	1	1
1	1	4	2	1	4	5	1	3	1	1	1	0	0	0	1	1	1	0	0	0	3	6	1	1	0	0	1	1	1	0	0	0	0	1	2	2	1	1	2	1	3	2	3	2	1	2	1	1	2
1	1	2	2	1	3	5	1	1	1	1	0	1	0	1	1	1	0	1	0	1	3	3	3	1	0	0	0	0	1	0	0	0	0	2	2	2	1	1	1	3	1	2	2	2	2	1	1	1	1
2	1	3	2	1	4	3	1	1	1	1	0	0	0	0	1	1	1	0	0	0	1	1	3	1	0	0	0	0	1	0	0	0	0	2	2	2	1	1	2	2	2	3	3	3	1	3	3	2	2
1	1	2	2	1	4	5	2	2	0	1	0	0	0	1	0	1	0	0	0	1	5	6	3	0	0	0	1	0	1	0	0	0	0	2	2	2	2	1	1	1	1	1	0	1	1	1	2	1	1
2	1	4	2	2	3	5	2	4	0	1	0	0	0	1	0	1	0	0	0	1	5	2	1	1	0	1	1	0	1	0	0	0	0	2	2	1	1	1	2	1	3	3	2	2	2	3	3	2	3
1	1	2	2	2	2	5	1	3	0	0	0	0	0	1	0	0	0	0	0	1	7	3	1	0	0	0	0	1	1	0	0	0	0	2	2	2	1	1	2	1	3	4	3	1	1	1	2	2	1
1	1	2	2	1	4	5	1	3	0	1	0	0	0	0	0	1	0	0	0	0	7	6	3	1	0	0	0	0	1	0	0	0	0	2	2	1	1	1	2	1	1	1	1	1	1	1	1	1	1
2	1	3	2	1	4	3	1	1	1	1	0	0	0	0	1	1	0	0	0	0	1	1	3	1	0	0	0	0	1	0	0	0	0	2	2	2	1	1	2	2	2	3	3	3	1	3	3	3	2
2	5	3	1	4	2	6	2	3	0	1	0	1	0	1	0	0	0	0	0	1	5	5	3	1	0	1	0	0	1	0	0	0	0	2	2	1	1	2	2	1	1	1	1	2	1	2	1	1	2
1	5	6	4	3	4	1	2	4	0	0	0	1	0	0	0	0	0	1	0	0	7	9	1	1	0	0	0	0	1	0	0	0	0	2	2	1	1	2	2	2	2	2	2	1	1	1	2	0	0
1	5	6	4	3	4	1	2	4	0	0	0	1	0	0	0	0	0	1	0	0	7	9	1	1	0	0	0	0	1	0	0	0	0	2	2	1	1	2	2	2	2	2	2	1	1	1	2	0	0
1	1	2	2	2	4	5	1	2	1	1	1	0	0	1	1	1	1	1	0	1	6	4	2	1	0	1	1	0	1	0	1	0	0	2	2	2	2	1	1	2	2	1	2	3	3	3	2	1	4
2	2	6	2	1	4	1	1	2	1	0	0	0	0	0	1	0	0	0	0	0	5	2	3	1	0	0	0	0	1	0	0	0	0	2	2	1	1	1	2	2	2	2	1	2	2	3	2	2	3
1	2	1	1	3	4	1	2	3	0	1	0	1	0	1	0	0	1	0	0	1	4	3	1	1	0	0	0	0	1	0	0	0	0	2	3	1	1	1	2	3	1	3	3	2	2	3	3	2	3
1	1	4	2	1	3	5	2	2	1	1	1	0	0	0	1	1	1	0	0	0	3	6	1	1	0	0	0	0	1	1	1	0	0	2	2	1	2	1	1	2	3	1	2	2	1	1	1	1	2
1	1	6	2	1	2	5	1	2	0	1	0	1	0	0	0	1	0	0	0	0	1	1	2	0	0	0	1	0	1	0	0	0	0	2	2	1	1	1	1	1	1	1	1	0	1	1	0	1	1
1	1	2	2	1	4	5	1	3	0	1	0	0	0	1	0	1	0	0	0	1	3	2	2	1	0	0	0	1	1	0	0	0	0	3	2	1	2	2	1	3	2	2	2	1	2	2	1	2	1
1	1	3	2	2	3	5	1	2	1	1	1	1	0	1	1	1	1	1	0	1	5	2	2	1	0	1	1	0	1	0	0	0	0	2	2	1	2	1	1	2	3	2	2	2	2	2	2	0	0
1	1	4	2	1	2	5	1	1	0	0	1	0	0	1	1	0	0	0	0	0	3	4	2	0	1	1	1	0	1	0	0	0	1	1	2	2	1	1	2	1	1	3	3	0	4	4	2	2	2
1	1	2	2	2	1	5	1	3	0	1	0	1	0	1	0	1	0	0	0	1	10	4	2	1	0	1	0	0	1	1	0	0	0	2	1	1	1	1	1	1	2	2	2	2	2	2	2	2	2
1	1	6	2	1	4	5	1	3	1	1	1	1	0	1	1	1	1	1	0	1	4	7	3	1	0	1	1	0	1	0	0	0	0	1	2	2	1	1	2	2	1	3	3	3	1	1	1	1	1
2	1	2	2	2	4	6	1	3	0	0	1	0	0	1	0	1	1	0	0	0	9	3	2	0	0	1	0	0	1	0	0	0	0	2	1	2	1	1	1	1	1	1	1	1	1	1	4	2	3
1	1	1	2	1	4	3	1	4	0	1	0	0	0	0	1	1	0	0	0	0	5	6	1	1	0	1	0	0	1	0	1	0	0	1	2	1	1	2	2	1	1	1	3	3	2	1	1	0	2
2	1	2	2	1	4	5	1	1	0	1	0	0	0	1	0	1	0	0	0	0	3	8	2	1	0	0	0	0	1	0	0	0	0	2	1	1	2	2	1	2	1	1	1	1	2	2	0	1	3
1	1	1	2	1	2	5	3	3	0	1	1	0	0	1	0	1	0	1	0	1	3	7	1	0	1	0	0	0	1	0	0	0	0	2	2	1	2	2	1	1	1	2	1	2	1	1	3	1	2
2	1	4	2	1	4	5	1	3	0	0	1	0	0	0	0	0	1	0	0	0	8	8	3	1	0	1	1	0	1	0	0	0	0	1	1	2	2	1	1	2	2	2	1	1	2	1	2	1	3
2	4	1	1	2	4	1	1	3	0	0	0	0	1	1	1	1	1	1	0	0	9	9	3	1	0	0	0	0	1	0	0	0	0	2	2	1	1	2	2	3	1	3	4	2	1	1	1	1	2
1	1	1	2	1	4	3	2	1	1	0	0	0	0	0	1	1	0	0	0	0	3	6	1	1	0	0	0	0	1	0	1	0	0	2	2	1	1	2	2	2	1	1	3	2	3	3	1	1	1
1	1	4	2	1	3	5	1	3	0	0	0	1	0	0	0	0	0	1	0	0	5	9	3	1	0	0	0	0	1	0	0	0	0	2	2	1	1	1	2	1	2	2	2	2	2	2	2	2	2
2	1	4	2	2	2	5	1	1	1	1	1	1	1	1	1	1	1	1	1	1	5	5	3	1	0	1	1	0	1	0	1	1	0	2	2	2	2	1	1	1	1	1	2	1	4	1	1	1	1
1	3	1	1	3	5	1	1	2	1	1	1	1	0	0	1	1	1	1	0	0	3	3	1	1	0	0	0	0	1	0	0	0	0	1	2	1	1	1	2	1	1	2	3	2	2	2	2	1	2
1	1	1	2	1	4	5	1	4	1	1	0	1	0	1	0	1	0	0	0	1	7	4	1	1	0	0	1	0	1	0	0	0	0	1	2	1	1	1	2	2	1	1	1	0	1	1	1	1	1
2	1	6	2	1	3	5	2	1	1	1	0	1	0	1	0	1	0	1	0	1	5	5	3	1	0	1	0	0	1	0	1	1	0	1	1	1	1	2	2	2	2	1	1	1	1	1	1	1	1
2	1	2	2	2	4	3	2	4	0	1	0	0	0	0	0	1	0	0	0	0	7	3	2	1	0	0	0	0	1	0	0	0	0	2	2	2	1	2	2	1	1	2	2	3	1	2	1	0	3
1	1	3	2	1	4	5	1	3	1	0	1	0	0	0	0	0	1	0	0	0	5	5	3	0	0	0	1	0	1	0	0	0	0	2	1	1	2	2	1	1	1	0	1	0	2	3	1	1	2
1	1	4	2	2	3	5	1	1	1	1	1	0	0	1	0	1	1	0	0	1	5	4	2	1	1	1	1	0	1	1	0	0	0	1	1	2	1	1	1	1	2	1	1	2	3	3	3	1	0
2	2	2	2	1	4	1	1	1	0	1	1	1	0	1	0	1	0	1	0	1	2	5	1	1	0	0	1	0	1	0	1	0	0	1	2	2	2	1	1	3	2	1	1	1	1	1	1	1	1
2	1	4	2	2	3	3	1	2	1	1	1	0	0	0	1	1	1	0	0	0	2	3	3	1	0	0	0	0	1	0	0	0	0	2	3	1	1	2	2	2	2	0	2	2	2	2	2	2	2
1	1	2	2	1	4	5	1	3	1	1	1	1	0	1	1	1	1	1	0	1	7	6	3	1	0	1	1	0	1	0	0	1	0	2	2	1	1	2	2	3	3	1	4	2	1	2	1	1	1
1	1	2	2	1	3	3	1	2	0	1	1	0	0	0	0	1	0	1	0	0	3	4	1	1	0	0	0	0	1	0	0	0	0	1	2	1	1	1	1	2	3	3	3	2	2	2	3	3	1
1	1	2	2	2	4	3	2	2	1	1	1	1	0	1	1	1	1	1	0	1	7	7	1	1	1	1	1	0	1	1	1	1	0	2	2	1	1	2	2	2	2	1	1	2	2	2	3	1	3
1	4	2	1	4	5	1	1	3	1	1	0	0	0	1	0	1	0	1	0	1	5	6	3	1	0	0	1	0	1	0	0	0	0	1	1	2	2	1	1	2	2	1	1	1	1	1	0	1	1
1	1	2	2	1	4	3	3	2	1	1	1	1	0	1	0	1	1	1	0	0	3	2	2	1	1	1	1	1	1	0	0	0	1	2	2	2	1	1	1	2	3	3	3	2	1	2	1	1	3
1	1	2	2	1	4	5	1	3	0	1	0	0	0	1	0	1	0	0	0	1	6	7	3	0	0	1	0	0	1	0	0	0	0	1	2	1	2	1	1	1	1	3	3	2	2	2	2	2	3
2	1	2	2	1	4	1	1	2	0	1	0	0	0	1	0	0	0	0	0	1	3	1	3	1	0	1	0	0	1	0	0	0	0	1	1	1	2	1	1	2	2	2	2	2	1	1	1	1	1
1	1	5	2	2	4	3	1	3	0	1	0	0	0	1	0	1	0	0	0	1	6	8	1	1	1	1	0	0	0	1	1	1	0	2	3	2	1	1	2	1	2	1	1	1	2	2	1	3	1
1	1	1	1	2	3	3	1	1	0	1	0	0	0	0	0	1	0	0	0	0	6	6	1	0	0	1	1	0	1	0	0	0	0	1	1	2	1	1	2	1	1	2	1	1	2	2	1	1	2
2	1	2	2	2	2	3	1	3	0	1	0	0	0	1	0	1	0	0	0	0	3	3	2	0	0	0	1	0	1	0	0	0	0	2	1	2	1	1	2	3	3	2	3	2	2	2	2	2	1
1	1	2	2	1	4	5	1	3	1	1	1	1	0	1	1	1	1	1	0	1	7	6	3	1	0	1	1	0	1	0	0	1	0	2	2	1	1	2	2	2	2	1	3	2	1	1	1	2	1
1	1	2	2	2	4	2	1	2	1	1	1	1	0	0	0	0	1	0	0	0	4	1	1	1	0	0	0	0	1	0	0	0	0	1	2	1	1	1	2	1	2	3	3	3	0	3	2	2	2
1	1	1	2	2	4	3	2	3	0	1	0	0	0	1	0	1	0	0	0	1	6	6	3	1	0	1	1	0	1	0	1	1	0	2	2	1	1	1	2	2	2	1	2	2	2	1	2	1	1
1	1	2	2	2	4	5	1	3	1	1	1	0	0	1	1	1	1	0	0	1	8	8	2	1	0	1	1	0	1	0	1	0	0	2	2	2	1	1	2	3	3	3	3	1	2	1	1	1	2
2	1	1	2	1	3	3	1	3	1	1	0	0	0	0	1	1	0	0	0	0	6	7	3	1	0	0	0	0	1	0	0	0	0	2	2	1	1	1	1	3	3	1	1	1	1	2	1	1	0
1	1	1	2	1	4	5	1	3	0	1	0	1	0	0	0	1	0	0	0	0	5	6	1	1	0	0	0	0	1	1	0	0	0	1	2	1	2	1	1	1	1	1	2	2	2	1	1	1	1
1	1	3	2	1	3	1	1	2	0	1	0	0	0	0	1	1	0	0	0	1	5	6	1	1	0	0	0	0	1	0	0	0	0	1	2	2	1	1	1	1	1	2	4	2	1	3	0	4	0
1	1	2	2	1	3	5	1	2	1	0	1	0	0	0	1	1	1	0	0	0	3	3	3	1	0	0	1	1	1	0	0	0	0	2	3	1	1	2	2	2	3	2	4	3	2	2	2	2	2
1	1	5	2	2	4	3	1	3	0	1	0	0	0	1	0	1	0	0	0	1	6	8	1	1	1	1	0	0	0	1	1	1	0	2	3	2	1	1	2	1	2	1	1	1	2	2	1	3	1
1	1	2	2	2	2	5	1	1	1	0	1	0	0	0	1	1	1	1	0	1	2	2	1	1	0	0	0	0	1	0	0	0	0	2	2	1	1	2	2	1	1	3	3	3	2	2	2	1	2
1	1	4	2	2	4	3	2	1	0	0	1	0	0	0	0	0	1	0	0	0	4	5	3	1	0	0	0	0	1	0	0	0	0	1	1	2	2	1	2	3	2	1	1	1	0	1	1	0	1
2	1	1	2	1	3	3	1	3	0	1	0	1	0	1	0	1	0	1	0	1	5	5	3	1	0	0	0	0	1	0	0	0	0	2	2	1	1	1	1	1	1	1	2	1	1	1	1	1	1
1	1	1	2	2	4	5	1	2	0	1	0	0	0	0	0	1	0	0	0	1	4	2	2	1	0	0	1	0	1	0	0	0	0	2	2	1	2	2	1	2	1	3	3	3	2	1	2	2	2
2	1	2	2	2	2	5	2	3	0	0	0	0	0	1	0	1	0	0	0	0	7	4	2	1	1	1	1	1	1	0	0	1	0	1	2	2	1	1	1	2	3	1	2	1	3	1	0	1	1
2	1	1	2	1	4	3	3	2	1	1	1	1	1	1	1	1	1	1	1	1	4	2	3	1	0	0	0	0	1	0	0	0	0	1	1	2	2	1	1	1	2	1	1	1	1	1	1	1	1
1	1	2	2	2	4	3	1	4	0	1	0	0	0	0	0	1	0	0	0	1	3	7	1	1	1	0	0	1	1	1	0	0	0	2	2	1	2	1	2	2	2	1	2	1	2	2	3	1	2
1	1	4	2	1	4	5	1	2	1	0	1	0	0	0	1	1	0	0	0	1	7	3	2	0	0	1	1	0	1	0	0	0	0	1	1	2	1	1	1	1	1	2	4	2	1	2	0	0	2
1	1	4	2	1	3	5	1	3	0	0	0	1	0	0	0	0	0	1	0	0	5	9	3	1	0	0	0	0	1	0	0	0	0	2	2	1	1	1	2	1	2	2	2	2	2	2	2	2	2
1	1	2	2	1	3	5	1	4	0	0	0	1	0	1	0	0	0	0	0	1	7	9	3	1	0	0	0	0	1	0	0	0	0	2	2	1	1	2	2	2	1	3	3	3	2	3	2	2	3
1	4	4	1	3	4	1	1	2	0	1	1	0	0	0	0	1	1	0	0	0	6	7	3	1	0	0	0	0	1	0	0	0	0	2	2	1	1	2	2	1	1	1	1	1	1	1	1	1	1
2	2	1	2	1	3	6	1	1	0	1	0	0	0	0	0	1	0	0	0	0	5	5	1	0	0	1	0	0	1	0	0	0	0	2	2	1	1	1	1	3	3	1	1	0	1	1	1	1	3
1	1	2	2	1	5	1	1	2	1	0	0	1	0	0	1	1	0	0	0	1	8	5	2	0	1	1	0	0	1	0	0	0	0	3	2	1	1	1	1	2	2	2	3	3	2	3	2	1	1
1	1	6	2	2	4	1	1	1	0	1	0	1	0	0	0	0	1	0	0	0	8	5	1	1	1	1	1	1	1	1	1	0	0	1	2	1	1	1	2	1	3	1	3	1	2	2	2	1	2
1	3	2	1	3	5	1	1	4	0	1	0	0	0	0	0	1	0	1	0	1	4	3	1	1	0	0	0	0	1	0	0	0	0	2	2	1	1	1	1	1	2	2	2	1	1	1	1	0	2
1	1	2	2	2	4	5	1	2	1	1	0	0	0	0	1	1	0	0	0	0	1	1	2	1	0	0	0	0	1	0	0	0	0	2	2	1	1	2	2	3	2	3	3	4	2	2	0	3	1
2	1	2	2	1	4	3	1	3	1	1	0	0	0	1	1	1	0	0	0	1	7	4	1	1	0	1	1	0	1	0	0	0	0	1	2	2	1	1	2	3	3	1	2	2	2	3	3	1	0
2	5	2	1	1	5	1	2	2	1	1	1	0	1	0	1	1	1	0	0	1	5	3	3	1	0	0	1	0	1	0	0	0	0	2	2	1	1	2	2	1	1	3	2	3	1	2	3	1	4
1	1	2	2	1	2	3	2	4	1	1	0	0	0	1	1	0	0	0	0	1	4	5	1	1	0	0	0	0	1	0	0	0	0	2	3	2	1	2	2	1	2	2	2	2	3	3	3	3	3
2	1	6	2	2	2	5	1	2	0	1	0	0	0	1	0	1	0	1	0	1	5	3	3	0	0	1	0	0	1	0	0	0	0	2	2	2	1	1	2	2	2	2	2	1	1	1	1	1	2
1	3	1	1	3	3	3	2	4	0	0	1	0	0	0	0	0	1	0	0	0	5	7	1	1	0	0	0	0	1	0	0	0	0	2	3	1	1	1	2	2	2	1	1	2	1	1	1	1	1
2	5	4	1	3	3	1	2	1	0	0	1	1	0	0	0	0	1	1	0	0	4	5	3	1	0	0	0	0	1	0	0	0	0	1	1	2	2	2	2	3	3	1	1	1	1	1	1	0	1
1	1	6	2	1	2	5	2	3	0	1	0	0	0	1	1	1	0	0	0	0	2	5	2	1	0	1	0	0	1	0	0	0	0	2	2	1	1	1	2	2	3	3	2	3	1	1	1	1	2
1	1	6	2	1	2	5	2	3	0	1	0	0	0	1	1	1	0	0	0	0	2	5	2	1	0	1	0	0	1	0	0	0	0	2	2	1	1	1	2	2	3	3	2	3	1	1	1	1	2
1	3	1	1	3	3	3	2	4	0	0	1	0	0	0	0	0	1	0	0	0	5	7	1	1	0	0	0	0	1	0	0	0	0	2	3	1	1	1	2	2	2	1	1	2	1	1	1	1	1
2	1	2	2	2	4	5	2	2	0	1	1	0	0	0	0	1	0	0	0	0	10	4	2	0	0	1	1	0	1	0	0	0	0	2	1	2	2	1	1	3	3	3	2	1	2	2	1	0	0
1	1	2	2	2	4	5	1	2	1	1	1	0	0	0	1	1	1	0	0	0	2	2	3	1	0	0	0	0	1	0	0	0	0	2	2	1	1	2	2	2	2	2	2	2	1	3	2	1	3
1	1	4	2	1	4	3	2	3	0	1	0	1	0	1	0	1	0	1	0	1	7	4	3	0	0	1	1	1	1	0	1	0	0	2	2	2	2	1	1	1	1	1	2	2	2	1	1	1	3
2	1	2	2	2	4	5	1	3	0	1	0	0	0	1	0	0	0	0	0	1	6	5	3	1	0	1	0	0	1	0	0	0	0	2	1	2	2	2	2	1	2	1	2	2	2	1	1	1	2
1	2	2	3	2	5	3	1	3	0	1	0	0	0	0	0	1	0	0	0	0	5	5	3	1	0	0	0	0	1	0	0	0	0	1	1	2	2	1	1	1	1	2	2	2	1	2	1	1	2
1	1	2	2	1	4	5	2	2	0	0	0	1	0	1	0	0	0	1	0	1	4	2	3	1	0	0	0	0	1	0	0	0	0	1	1	2	1	1	1	1	1	3	1	2	1	3	2	1	1
1	1	2	2	2	3	5	1	3	0	0	0	0	0	1	0	1	0	0	0	0	9	7	1	0	1	0	0	0	1	0	0	0	0	1	2	1	2	1	2	1	1	0	0	2	2	3	2	1	2
2	1	6	2	1	2	5	1	2	1	1	1	0	0	0	1	1	1	0	0	0	8	5	2	1	0	1	1	0	1	0	1	0	0	3	2	1	1	2	2	3	2	2	2	3	1	3	2	3	2
1	2	2	2	2	5	1	1	3	1	1	0	1	0	1	1	1	0	1	0	1	6	8	3	1	0	0	0	0	1	0	0	0	0	1	2	1	1	1	2	1	1	0	2	3	2	2	2	3	1
2	1	2	2	1	3	5	1	2	0	1	1	1	0	0	0	1	1	0	0	0	4	2	1	1	0	0	1	0	1	0	0	0	0	1	2	2	1	1	2	2	3	1	2	2	2	1	2	2	2
1	1	2	2	1	3	3	1	4	1	0	0	0	0	0	1	0	1	1	0	0	5	5	1	1	0	0	0	0	1	0	0	0	0	2	2	2	2	2	2	1	1	1	2	2	2	2	2	2	2
2	1	2	2	1	2	5	1	1	1	1	0	0	0	1	0	1	0	0	0	1	5	4	3	1	0	0	0	0	1	0	0	0	0	1	1	2	2	1	1	3	3	1	3	1	1	3	2	1	0
1	2	2	1	2	5	5	1	2	0	1	0	0	0	0	0	1	0	0	0	0	4	4	1	1	0	0	1	0	1	0	0	0	0	1	2	1	2	1	2	1	2	3	3	1	2	3	2	1	2
1	1	1	2	1	2	5	1	3	1	1	0	0	0	1	1	1	0	1	0	0	2	2	1	1	0	1	0	0	1	0	0	0	0	1	2	1	2	1	1	1	2	1	3	3	1	1	1	1	1
2	1	2	2	2	3	3	1	2	0	0	0	0	0	1	0	0	0	0	0	1	5	6	2	1	0	0	0	0	1	0	0	0	0	2	3	1	1	1	1	1	1	0	1	1	1	1	0	1	1
2	1	2	2	2	3	3	1	2	0	0	0	0	0	1	0	0	0	0	0	1	5	6	2	1	0	0	0	0	1	0	0	0	0	2	3	1	1	1	1	1	1	0	1	1	1	1	0	1	1
1	1	1	2	1	4	5	1	1	0	1	1	0	0	0	0	1	1	0	0	0	4	6	1	1	0	0	0	0	1	0	0	0	0	2	2	1	1	1	1	1	1	1	1	0	1	1	1	0	0
1	1	2	2	1	2	3	1	3	0	1	0	1	0	1	0	1	1	1	0	1	4	2	1	0	0	0	1	1	1	0	0	0	0	2	3	1	2	1	2	2	2	1	1	1	1	1	2	2	1
1	1	2	2	2	3	5	2	2	0	1	0	0	0	0	0	1	0	0	0	0	8	2	1	1	0	0	0	0	1	0	0	0	0	1	2	2	1	1	1	2	2	3	2	1	1	1	2	2	3
1	1	2	2	1	4	5	1	4	1	0	0	1	0	0	1	1	0	1	0	0	7	5	1	0	0	0	1	0	1	0	0	0	0	2	2	1	2	2	2	1	1	1	1	1	1	1	1	1	1
2	1	2	2	2	4	5	1	4	0	1	0	0	0	0	0	1	0	0	0	0	5	5	3	1	0	1	1	0	1	0	1	1	0	2	2	2	1	1	1	1	2	1	1	3	2	1	2	2	2
2	1	2	2	1	4	5	1	2	0	1	0	0	0	0	0	1	0	0	0	0	7	5	2	0	0	1	0	0	1	0	0	0	0	2	1	1	1	2	1	1	3	1	1	1	1	1	1	1	1
1	2	2	2	1	5	1	2	2	0	0	1	0	0	0	0	0	1	0	0	0	8	3	2	1	0	0	0	0	1	0	0	0	1	3	3	1	1	2	2	2	3	1	1	1	1	1	1	1	1
2	1	6	2	1	4	1	1	2	1	0	0	0	1	0	0	1	0	1	0	0	5	5	3	1	0	0	1	0	1	0	0	1	0	2	2	2	1	2	2	1	1	3	1	1	1	3	1	1	2
2	1	5	2	1	4	3	1	1	0	1	1	0	0	1	0	1	1	0	0	1	5	2	1	0	1	1	1	0	1	0	0	0	1	1	3	1	1	1	2	3	3	3	3	3	2	1	1	0	3
2	1	2	2	2	3	5	1	2	1	0	0	1	0	1	1	1	0	0	0	1	5	6	1	1	0	0	0	0	1	0	0	0	0	1	2	1	1	2	2	1	2	1	2	2	2	1	1	1	1
1	1	2	2	2	2	5	1	4	0	1	1	0	0	1	0	1	0	0	0	1	7	5	2	1	0	1	1	0	1	0	0	0	0	2	2	2	1	2	2	3	1	1	3	1	1	2	1	0	3
2	1	2	2	1	2	5	3	2	1	1	0	1	0	1	0	1	0	0	0	1	3	3	3	1	0	0	0	0	1	0	0	0	0	3	2	1	1	2	1	2	2	3	3	2	3	3	2	2	0
2	2	1	2	1	4	6	2	3	0	1	0	0	0	0	0	0	0	0	0	1	6	3	2	1	0	0	0	0	1	0	0	0	0	2	1	1	2	1	1	2	3	2	2	2	2	3	1	1	2
2	2	1	2	1	4	6	2	3	0	1	0	0	0	0	0	0	0	0	0	1	6	3	2	1	0	0	0	0	1	0	0	0	0	2	1	1	2	1	1	2	3	2	2	2	2	3	1	1	2
2	1	2	2	2	2	5	1	2	1	1	1	0	0	0	0	1	1	0	0	0	3	4	2	1	0	0	0	0	1	0	0	0	0	2	2	1	1	2	2	1	1	2	3	0	1	1	1	0	0
1	1	2	2	1	4	3	1	4	1	1	1	0	0	0	0	1	1	0	0	0	4	6	1	1	1	0	0	0	1	0	0	0	0	2	2	1	2	1	1	3	1	1	1	1	1	2	1	1	3
1	1	2	2	1	4	5	1	3	1	1	0	1	1	1	0	1	0	1	1	1	6	5	3	1	0	0	0	0	1	0	0	0	0	1	2	1	2	1	1	1	2	1	1	2	2	2	1	2	3
2	4	1	1	4	4	1	2	1	0	0	0	0	0	1	0	0	0	0	0	1	6	5	3	0	0	0	1	0	1	0	0	0	0	2	2	1	2	2	1	1	1	2	2	2	2	2	2	2	2
1	1	1	2	1	4	5	1	2	0	0	0	0	0	1	0	0	0	0	0	1	7	5	1	1	0	0	0	0	1	0	0	0	0	2	3	1	1	2	2	1	2	1	1	1	2	2	2	2	0
2	2	2	2	1	5	1	2	2	1	1	1	0	0	1	0	1	0	0	0	1	6	4	2	1	0	1	1	0	1	0	0	0	1	2	1	2	1	1	2	3	3	1	1	2	2	2	2	1	4
2	1	1	2	2	4	5	2	2	0	0	1	0	0	1	0	1	1	0	0	0	7	5	3	1	0	1	0	0	1	0	1	0	0	1	2	2	1	1	2	2	3	1	1	0	1	2	2	1	1
2	1	1	2	1	2	3	2	2	1	0	1	0	0	0	1	0	1	0	0	0	5	5	1	0	0	1	0	0	1	0	0	0	0	1	2	1	1	1	2	3	3	1	3	2	3	1	1	1	3
2	1	1	2	2	4	5	1	2	0	1	0	1	1	1	0	1	0	0	0	1	2	4	3	1	0	0	0	0	1	0	0	0	0	2	2	1	1	2	2	3	3	2	3	3	1	2	0	1	0
1	1	2	2	2	2	5	2	1	0	1	0	0	0	1	0	1	0	0	0	1	6	3	2	1	0	0	1	0	1	0	0	0	0	2	2	1	1	1	1	2	1	3	4	3	1	2	1	1	1
1	1	3	2	2	4	2	1	3	0	1	0	0	0	0	0	1	0	0	0	0	7	8	1	1	0	0	0	0	1	0	1	0	0	1	2	2	1	1	1	1	1	2	1	1	1	1	2	1	2
1	1	2	2	1	4	5	1	4	0	0	0	0	0	1	0	0	0	0	0	1	6	8	1	1	0	0	0	0	1	0	0	0	0	1	2	1	1	1	2	2	2	0	1	1	3	2	2	2	1
1	1	1	2	1	4	5	1	2	0	0	1	0	0	0	0	0	1	0	0	0	3	5	1	1	0	0	0	0	1	0	0	0	0	1	2	1	1	1	2	1	2	1	2	0	1	1	1	1	1
2	5	2	1	3	4	1	1	2	1	0	1	0	0	1	1	1	1	0	0	1	5	2	2	1	0	1	1	0	1	0	0	0	0	2	1	2	2	1	1	1	2	3	2	2	2	1	1	1	4
1	1	2	2	2	2	5	2	3	1	1	1	0	0	0	1	1	1	0	0	0	7	5	2	1	0	1	1	0	1	0	0	0	0	2	1	1	2	2	1	3	3	1	2	2	2	2	1	1	2
2	2	2	2	2	4	1	1	1	1	1	0	0	0	0	1	0	0	0	0	1	2	2	3	1	0	1	1	0	1	0	1	1	0	2	2	1	1	1	2	2	2	1	1	1	2	2	2	1	2
2	1	2	2	2	4	3	2	4	1	1	0	0	0	0	1	1	0	0	0	0	5	6	2	1	1	0	0	1	1	1	0	0	0	2	1	1	2	2	1	2	1	1	1	1	1	1	1	1	1
1	1	4	2	2	4	5	1	2	0	1	0	0	0	1	0	1	0	0	0	1	5	7	1	1	0	0	0	0	1	0	0	0	0	2	2	2	1	2	2	1	2	1	1	1	2	2	2	2	2
2	1	2	2	1	4	2	3	2	1	1	1	1	0	1	1	1	1	0	0	0	7	4	1	1	0	1	1	0	1	0	0	0	0	2	3	1	2	2	1	2	1	2	2	2	1	1	1	2	3
1	1	2	2	1	3	5	1	2	0	1	1	0	0	1	0	1	1	0	0	1	7	9	2	1	0	1	1	0	1	0	0	0	0	1	2	2	1	1	2	2	2	2	2	3	2	3	1	1	2
1	1	2	2	1	4	5	1	4	0	1	1	0	0	0	0	0	1	0	0	0	7	7	3	0	0	0	0	1	0	0	0	0	1	2	2	1	1	2	2	3	3	3	2	3	2	1	2	1	2
2	1	1	2	1	3	5	3	3	0	1	0	0	0	0	0	1	0	0	0	0	8	7	1	1	0	0	0	0	1	1	0	0	0	2	3	1	2	1	1	2	1	2	2	2	1	1	3	4	2
2	2	2	2	2	5	6	1	4	0	1	1	1	0	1	0	1	1	0	0	1	8	5	3	1	0	1	0	1	1	0	1	0	0	1	2	2	2	1	2	3	1	1	2	1	2	3	3	1	3
2	1	1	2	1	4	1	2	3	1	1	1	0	0	0	1	1	0	0	0	0	8	4	2	0	1	1	0	0	1	0	0	0	0	2	1	2	2	1	1	1	1	1	2	1	3	2	2	1	3
2	1	3	2	1	2	5	1	2	1	0	1	1	0	0	0	1	0	0	0	1	5	5	3	1	0	0	1	0	1	0	0	0	0	2	2	1	1	1	1	2	2	2	2	2	2	1	1	1	1
2	1	2	2	2	4	3	2	2	1	1	1	0	0	1	1	1	1	0	0	1	3	5	2	1	0	0	0	1	1	0	0	0	0	3	2	1	1	2	2	3	3	3	3	3	3	3	1	0	3
1	1	1	2	1	4	5	1	3	1	1	1	0	0	0	0	1	0	0	0	0	4	4	2	1	0	0	0	0	1	0	0	0	0	2	2	2	1	1	2	1	1	2	2	1	1	2	1	1	2
1	1	1	2	2	4	3	1	3	0	1	0	0	0	0	0	1	0	0	0	0	10	10	1	1	0	1	1	0	1	0	0	1	0	1	1	2	1	1	1	1	1	1	1	0	1	2	2	2	2
2	1	2	2	1	3	5	1	4	0	1	0	1	0	1	0	1	0	0	0	0	8	8	2	0	0	1	0	0	0	1	0	0	0	1	1	1	2	2	1	1	1	1	1	1	1	1	1	1	1
2	1	1	2	2	3	5	2	3	0	0	1	0	0	0	0	1	0	0	0	0	5	5	2	1	0	0	0	0	1	0	0	0	0	2	2	2	2	2	1	3	3	2	2	2	1	1	1	2	0
1	1	1	2	2	2	5	1	3	0	0	0	0	0	1	0	0	0	0	0	1	8	6	3	1	1	1	1	0	1	1	0	0	0	2	1	1	2	2	1	2	1	1	3	2	1	2	3	0	1
2	2	6	2	1	4	1	1	2	0	1	0	1	0	1	0	1	0	1	0	1	7	2	2	1	0	1	1	0	1	0	0	0	0	1	1	2	1	1	1	3	2	1	2	2	2	2	2	2	3
1	1	2	2	2	4	2	1	3	0	1	0	0	0	0	0	1	0	0	0	0	8	8	3	1	0	1	1	0	1	0	0	0	1	3	3	1	2	1	1	2	2	1	1	1	1	1	1	2	1
2	2	1	2	1	5	3	2	3	0	0	0	0	0	1	0	1	0	0	0	0	5	7	1	0	0	0	1	0	1	0	0	0	0	1	2	2	1	1	2	1	2	2	2	2	2	2	2	2	2
1	1	1	2	2	5	1	1	2	1	0	1	0	0	1	0	0	1	0	0	1	2	5	1	1	0	0	0	0	1	0	0	0	0	1	2	2	1	1	2	3	3	1	2	2	2	2	2	1	2
1	1	1	1	2	3	3	1	1	0	1	0	0	0	0	0	1	0	0	0	0	6	6	1	0	0	1	1	0	1	0	0	0	0	1	1	2	1	1	2	1	1	2	1	1	2	2	1	1	2
1	1	2	2	1	2	5	2	2	1	1	1	0	0	0	1	1	0	1	0	0	3	3	3	1	1	1	0	0	1	1	0	0	0	2	2	1	1	2	2	1	1	1	1	2	1	1	2	2	1
1	1	6	2	2	3	5	1	3	0	0	1	0	0	0	0	1	0	1	0	1	5	6	1	1	0	1	0	1	1	1	0	0	0	1	2	1	2	1	2	2	1	1	2	0	3	4	3	3	0
2	5	6	1	4	1	6	3	2	0	0	0	0	0	1	0	0	0	0	0	1	1	1	3	1	0	0	0	0	1	0	0	0	0	2	2	1	1	2	2	1	1	3	2	2	1	3	0	1	3
1	5	6	2	1	5	3	2	4	0	1	0	0	0	0	0	1	0	0	0	0	6	7	2	1	0	0	0	0	1	0	0	0	0	3	1	1	1	1	1	2	2	1	1	2	2	3	2	0	3
1	1	4	2	1	4	3	1	1	1	0	1	0	0	0	1	0	1	0	0	0	5	6	1	0	0	0	1	0	0	0	0	1	0	2	1	2	1	1	1	2	3	1	1	1	1	1	1	1	1
1	1	1	2	2	3	3	1	3	1	0	0	0	0	0	0	0	1	0	0	0	7	5	2	1	1	0	0	0	1	0	0	0	0	2	2	1	1	2	2	2	2	1	1	0	2	1	1	0	2
1	2	1	1	3	4	1	2	1	0	0	1	0	0	0	0	0	1	0	0	0	6	9	1	1	0	0	1	0	1	0	1	1	0	1	2	1	2	1	2	1	2	3	3	1	2	2	3	2	3
2	1	6	2	2	3	5	1	1	0	1	0	0	0	1	0	1	0	0	0	1	1	3	3	1	0	0	0	0	1	0	0	0	0	3	2	1	2	1	1	2	3	2	3	3	3	2	1	2	1
1	1	2	2	1	4	5	1	3	1	0	1	0	0	0	0	1	1	0	0	1	7	4	2	1	0	1	1	0	1	0	0	0	0	2	3	2	1	1	2	1	2	2	2	2	1	3	1	2	2
1	1	1	2	1	4	5	1	4	1	0	1	0	0	0	1	1	1	0	0	0	3	5	1	1	0	1	0	0	1	0	1	0	0	1	2	2	2	1	2	1	2	3	1	1	1	1	1	1	2
1	1	2	2	1	4	1	2	4	0	0	1	0	0	0	0	0	0	0	0	1	5	10	2	1	0	0	0	0	1	0	0	0	0	2	3	1	1	1	1	2	2	2	2	2	1	1	1	1	2
1	1	2	2	1	3	3	1	3	0	0	1	0	0	0	0	1	0	0	0	0	3	2	1	1	0	0	0	1	1	0	0	0	0	2	2	1	2	1	2	2	1	1	2	1	2	2	1	1	1
1	2	2	2	1	5	1	2	3	1	0	1	0	0	0	1	0	1	0	0	0	5	3	3	1	0	0	1	0	1	0	0	0	0	2	2	1	1	2	2	3	3	2	3	3	2	3	2	2	3
1	1	1	2	1	4	5	1	3	1	1	1	0	0	0	1	1	1	0	0	0	5	8	1	1	0	0	0	0	1	0	0	0	0	2	2	1	1	1	2	3	3	3	3	2	2	2	2	1	1
1	1	1	2	2	3	3	1	3	1	1	0	1	0	0	0	1	0	0	0	0	6	7	3	1	0	1	0	0	1	0	0	0	0	3	2	1	1	1	1	2	1	2	1	1	2	1	2	1	1
2	1	6	2	1	4	3	3	3	0	1	0	0	0	1	0	1	0	0	0	1	7	5	2	1	0	1	1	0	1	0	0	0	0	1	1	2	1	1	1	1	1	1	1	2	2	2	1	1	3
1	1	1	2	2	4	1	2	1	0	0	1	0	0	0	0	0	1	0	0	0	8	8	1	1	0	0	1	0	1	0	0	1	0	1	2	2	1	1	1	1	2	1	2	1	2	2	2	2	0
1	2	1	1	2	5	3	2	3	0	0	0	1	0	0	0	1	0	0	0	0	5	7	2	1	0	0	0	0	1	0	0	0	0	1	1	1	1	1	1	1	1	2	1	1	1	1	1	1	1
1	2	6	2	2	3	1	1	4	0	0	1	0	0	0	0	1	0	0	0	0	8	2	2	0	0	1	0	0	1	0	0	0	0	1	1	2	1	1	2	1	2	3	2	0	1	1	1	1	1
1	1	3	2	2	3	5	1	2	1	1	1	1	0	1	1	1	1	1	0	1	5	2	2	1	0	1	1	0	1	0	0	0	0	2	2	1	2	1	1	2	3	2	2	2	2	2	2	0	0
2	2	2	2	1	4	1	1	3	0	1	1	0	0	0	0	1	1	0	0	0	4	2	3	1	0	1	0	0	1	0	0	0	0	2	2	2	2	1	1	2	2	1	3	2	1	1	1	1	2
1	1	2	2	1	4	5	3	2	1	1	1	0	0	0	1	1	1	0	0	0	6	3	2	1	0	0	1	0	1	0	0	0	0	3	2	1	1	2	2	1	2	3	3	3	2	2	0	0	3
1	1	1	2	2	4	2	2	4	1	0	1	0	0	0	1	0	1	0	0	0	5	5	2	1	0	0	1	0	1	0	0	0	0	1	1	2	2	1	1	3	2	1	1	2	2	2	2	1	2
2	1	1	2	2	4	2	1	2	0	1	0	0	0	0	0	1	0	0	0	0	7	7	1	0	0	1	0	0	1	0	0	0	0	1	2	1	1	1	1	2	2	1	2	2	1	1	1	1	3
2	1	2	2	1	4	5	1	4	1	1	0	0	0	0	1	1	0	0	0	0	5	5	1	1	0	0	0	0	1	0	0	0	0	2	2	2	2	2	2	3	3	1	1	1	1	1	1	1	1
1	1	1	1	3	4	1	2	3	0	1	1	0	0	1	0	1	1	0	0	0	3	3	2	1	0	0	0	0	1	0	0	0	0	2	2	1	1	1	2	2	2	2	3	3	2	3	1	0	1
1	1	1	2	2	5	1	1	2	1	1	1	0	0	1	1	1	1	0	0	1	4	2	3	1	0	0	1	0	1	0	0	0	0	1	1	1	2	1	1	3	3	3	3	1	1	1	1	0	1
2	1	6	2	2	3	5	1	1	0	1	0	0	0	1	0	1	0	0	0	1	1	3	3	1	0	0	0	0	1	0	0	0	0	3	2	1	2	1	1	2	3	2	3	3	3	2	1	2	1
1	1	1	2	2	4	3	1	1	1	1	0	1	0	1	0	1	1	0	0	0	3	5	1	1	0	1	1	0	1	0	0	0	0	1	2	2	1	1	2	1	1	1	2	2	2	1	3	1	0
2	2	1	2	1	4	2	2	3	0	0	1	0	0	0	0	0	1	0	0	0	4	2	1	1	0	1	1	0	1	0	0	0	0	1	2	1	2	1	2	1	2	1	2	1	1	1	1	1	2
1	1	1	2	1	3	5	1	3	1	1	1	1	1	1	1	1	1	1	1	1	4	4	1	1	1	1	0	0	1	1	0	0	0	2	2	1	1	2	2	1	1	4	3	2	1	2	2	1	2
1	1	6	2	2	3	3	1	3	0	0	1	0	0	0	0	1	0	0	0	1	5	6	1	1	0	0	1	0	1	1	0	0	0	1	2	1	2	1	2	1	2	1	2	0	1	1	3	3	0
1	1	1	2	2	3	5	1	4	0	0	0	0	0	1	0	0	0	0	0	1	5	7	2	0	0	0	1	0	1	0	0	0	0	2	1	2	2	1	1	1	1	1	1	1	1	1	1	1	1
2	1	2	2	1	2	5	1	2	0	1	0	1	0	1	0	1	0	1	0	1	7	4	1	1	0	1	0	0	1	0	0	0	0	2	1	2	2	2	1	2	1	1	2	2	1	1	2	1	2
2	1	2	2	2	4	1	1	2	0	1	1	0	0	1	0	1	1	0	0	1	4	1	3	1	0	0	1	0	1	0	0	0	0	2	2	1	2	1	1	3	3	3	3	1	3	3	1	1	2
2	1	4	2	2	4	5	1	3	1	1	1	1	1	0	1	1	1	1	1	0	3	3	3	1	0	0	0	0	1	0	0	0	0	2	2	2	1	2	2	1	1	2	3	2	3	2	3	1	2
2	1	4	2	1	4	1	2	1	1	1	1	1	0	0	1	1	1	1	0	0	3	4	1	1	0	0	0	0	1	0	0	0	0	2	2	1	1	2	2	3	3	3	3	2	2	2	2	2	2
1	3	2	1	4	1	3	3	3	0	1	0	1	0	1	0	0	0	1	0	0	8	6	1	1	0	1	0	0	1	0	0	0	0	2	2	1	1	2	2	2	2	1	1	1	2	3	1	1	4
2	1	1	2	1	4	5	1	2	1	0	0	0	0	1	0	0	0	0	0	1	5	3	3	1	0	0	0	0	1	0	0	0	0	2	2	2	2	2	2	2	2	1	3	0	0	1	1	0	0
2	1	4	2	1	5	5	1	2	1	1	1	0	1	0	1	1	1	1	1	1	8	3	1	0	0	1	1	0	1	0	0	0	0	2	2	1	1	2	2	3	3	4	2	1	1	3	3	2	0
1	1	6	2	1	3	5	1	2	0	1	0	0	0	1	0	1	0	0	0	1	5	9	2	1	0	1	1	0	1	0	0	0	0	3	2	1	1	1	1	1	2	1	1	1	1	1	1	1	0
2	1	1	2	1	2	3	2	2	1	0	1	0	0	0	1	0	1	0	0	0	5	5	1	0	0	1	0	0	1	0	0	0	0	1	2	1	1	1	2	3	3	1	3	2	3	1	1	1	3
1	1	4	2	2	2	5	1	4	0	1	0	1	0	1	0	1	0	0	0	0	8	6	1	0	0	1	0	0	1	0	0	0	0	1	1	2	2	1	2	1	2	1	1	1	1	1	1	1	1
1	1	1	2	2	4	5	1	3	0	1	0	0	0	0	0	1	0	0	0	0	6	7	3	1	0	0	0	0	1	0	0	0	0	1	1	2	2	1	1	3	3	1	1	0	2	2	2	2	2
2	1	1	2	1	4	5	1	2	0	1	1	0	0	0	0	1	1	0	0	0	3	3	2	1	0	0	0	1	1	0	0	0	0	1	1	1	2	2	1	1	1	1	1	1	1	0	1	0	1
1	1	1	2	1	5	1	1	2	1	1	1	0	0	1	1	1	1	0	0	1	7	4	2	0	0	1	1	0	1	0	0	0	0	2	1	2	2	1	1	2	3	1	2	1	1	1	1	1	2
1	3	6	2	1	2	2	2	2	0	0	1	0	0	0	0	0	1	0	0	0	7	4	2	0	1	0	0	0	0	0	0	0	1	2	2	1	2	1	1	2	1	2	0	1	0	1	2	1	1
1	1	2	2	1	4	3	3	4	0	1	0	0	0	0	0	0	1	0	0	0	6	8	1	1	0	1	0	0	1	0	0	0	0	1	2	2	1	1	2	2	1	1	0	2	1	2	2	2	3
1	1	1	1	3	5	2	1	3	0	0	1	0	0	0	0	0	1	0	0	0	5	5	3	1	0	0	0	0	0	0	0	1	0	2	2	1	1	1	1	3	2	0	1	0	1	0	1	0	1
2	3	4	3	2	4	1	2	3	0	0	0	1	0	0	0	0	0	0	1	0	6	7	2	0	0	0	1	0	0	0	0	1	0	2	2	2	2	2	1	2	2	0	3	1	1	1	1	1	1
2	4	5	2	2	3	2	2	1	0	0	1	0	0	0	0	1	0	0	0	0	2	4	2	0	0	0	1	0	0	0	0	1	0	2	2	2	2	1	1	2	2	0	1	1	1	0	1	1	1
1	1	2	2	1	4	5	1	3	0	1	0	1	0	1	0	1	0	1	0	1	5	8	1	1	0	1	0	0	0	0	1	0	0	1	3	2	1	1	2	2	1	3	1	1	3	2	3	1	2
1	4	2	1	3	2	3	2	3	0	0	0	0	0	1	0	0	0	0	0	1	6	6	2	1	0	0	0	0	1	0	0	0	0	2	1	1	1	1	1	1	1	1	2	1	2	2	1	1	0
1	1	2	2	2	3	5	2	3	0	1	0	0	0	1	0	1	0	0	0	1	2	2	2	0	0	1	0	0	1	0	0	0	0	2	2	1	1	1	2	1	1	2	2	1	1	1	0	0	2
2	1	2	2	2	3	5	2	1	0	1	0	0	0	0	0	1	0	0	0	0	2	2	3	1	0	0	0	1	1	0	0	0	0	2	2	1	1	2	2	3	3	3	3	2	1	1	0	4	0
1	1	2	2	1	4	1	1	2	1	0	0	0	0	0	0	1	0	0	0	0	3	6	1	0	0	0	1	0	1	0	0	0	0	1	2	1	1	1	1	1	1	1	1	1	1	1	1	1	1
1	1	4	2	2	3	3	1	2	0	1	0	0	0	1	1	0	0	0	0	1	5	5	1	1	0	0	0	0	1	0	0	0	0	1	2	2	1	1	2	1	2	1	3	1	1	3	1	2	1
2	1	1	2	1	4	5	1	2	1	1	0	0	0	0	1	1	0	0	0	0	5	5	3	1	0	0	0	0	1	0	0	0	0	1	1	1	1	2	2	2	2	2	2	1	1	3	1	1	1
1	1	3	2	1	3	3	2	4	1	1	1	1	1	0	1	1	1	1	1	0	9	3	2	1	0	1	1	0	1	0	0	0	0	2	1	1	2	2	1	3	3	1	1	1	1	1	1	1	1
2	2	4	1	3	5	1	2	1	1	0	0	0	0	0	0	1	0	0	0	1	7	4	1	1	1	0	0	0	1	0	0	0	0	2	2	2	1	1	1	2	2	2	3	2	2	2	1	2	3
1	1	4	2	2	3	5	1	3	0	1	1	0	0	1	0	1	0	0	0	1	9	4	1	0	0	1	1	0	1	0	0	0	0	1	1	1	2	1	2	1	1	2	2	2	2	2	3	3	3
1	1	2	2	2	3	5	2	1	0	0	1	0	0	0	0	0	1	0	0	0	1	1	2	0	0	1	1	0	1	0	0	0	1	2	1	2	1	1	2	1	3	2	2	0	1	0	0	0	3
1	2	1	2	1	5	1	2	3	0	0	1	0	0	0	0	1	0	0	0	0	5	4	2	0	0	0	1	0	1	0	0	0	0	2	1	2	1	1	1	1	1	1	1	1	1	1	1	1	1
1	1	2	4	2	4	5	1	1	0	1	0	0	0	0	0	0	1	0	0	0	4	3	2	1	0	0	0	0	1	0	0	0	0	3	2	2	1	1	2	1	1	1	1	0	1	1	0	0	1
2	2	4	1	2	5	6	1	3	1	1	1	1	0	0	1	1	1	0	0	0	8	6	1	0	0	1	1	0	1	0	0	0	0	1	2	1	2	1	2	1	1	1	0	1	1	2	2	2	1
1	1	1	2	1	4	2	1	3	0	1	1	0	0	1	0	1	1	0	0	1	4	6	1	1	0	0	0	0	1	0	1	0	0	2	3	1	1	1	2	2	2	1	1	1	1	1	1	0	0
1	2	2	1	2	5	1	2	1	1	1	1	1	0	1	0	1	0	0	0	1	7	7	1	1	0	1	1	0	1	0	0	0	0	2	2	1	2	1	2	1	2	1	2	3	1	1	2	1	3
2	1	2	2	2	3	5	1	4	0	0	1	0	0	1	0	0	1	0	0	1	5	3	3	1	0	0	1	0	1	0	0	0	0	2	2	1	1	2	1	2	1	1	1	1	2	2	1	0	0
1	1	2	2	2	4	5	1	3	0	1	1	0	0	0	0	1	0	0	0	0	3	6	1	1	0	0	0	0	1	0	0	0	0	2	3	1	1	2	2	3	3	3	4	3	2	2	3	3	3
1	1	3	2	1	3	5	1	2	0	1	1	0	0	0	0	1	1	0	0	0	6	7	1	1	0	0	0	1	1	0	0	0	0	2	3	1	1	1	2	1	1	1	2	2	2	3	3	2	3
2	1	2	2	2	4	1	2	3	0	0	1	0	0	0	0	1	0	0	0	0	5	6	1	1	0	0	0	0	1	0	0	0	0	2	2	1	1	2	2	1	2	4	4	4	4	4	4	4	4
2	5	1	1	4	5	6	2	3	1	0	1	0	0	0	1	1	1	0	0	0	2	2	3	1	0	0	0	0	1	0	0	0	0	1	1	2	1	1	2	2	2	2	2	2	2	1	1	1	3
1	1	2	2	1	4	1	1	3	0	1	0	0	0	1	1	1	0	0	0	0	2	2	3	1	0	0	0	1	1	0	0	0	0	1	1	1	2	1	2	2	2	2	1	0	1	1	1	1	3
1	1	3	2	1	5	1	1	4	0	1	1	1	0	1	0	1	1	1	0	1	4	6	1	1	0	1	1	0	1	0	0	0	0	1	2	1	2	1	1	1	1	0	1	2	2	3	1	1	2
1	2	1	1	3	4	3	2	3	0	1	0	0	0	0	0	0	0	1	0	0	7	6	2	0	1	0	0	0	0	0	1	0	0	2	2	2	1	2	2	2	2	0	1	0	1	0	1	0	1
1	1	2	2	2	5	1	1	2	1	1	1	0	0	1	1	1	1	0	0	1	7	4	2	1	0	0	1	0	1	0	0	0	0	2	1	2	2	1	1	1	2	1	1	1	1	1	1	1	0
2	3	2	2	2	3	3	1	2	0	0	1	0	0	0	0	0	0	1	0	0	4	4	1	0	0	0	1	0	0	0	0	1	0	3	3	2	2	2	1	2	2	0	1	1	0	0	0	1	0
1	3	1	1	3	4	2	1	3	1	0	1	0	0	0	1	0	1	0	0	0	5	2	3	1	0	1	0	0	1	0	0	0	0	2	2	1	1	2	2	2	2	1	1	1	2	1	1	2	2
2	2	4	2	2	3	2	2	3	0	0	0	0	1	0	1	0	0	0	0	0	6	6	2	0	0	1	0	0	0	0	0	0	1	3	3	1	2	1	2	2	2	1	1	1	1	1	1	1	1
1	1	2	1	4	4	5	1	4	0	1	0	0	0	0	0	1	0	0	0	0	4	6	1	1	0	0	0	0	1	0	1	0	0	2	3	1	1	1	2	2	2	3	2	2	2	2	3	3	4
2	2	1	2	2	4	2	2	2	1	0	1	0	0	0	1	0	1	0	0	0	3	5	1	1	0	1	1	0	1	0	0	0	0	2	3	1	1	2	2	2	2	3	2	3	3	3	2	1	3
1	1	4	2	1	3	5	1	3	0	0	0	1	0	0	0	0	0	1	0	0	5	9	3	1	0	0	0	0	1	0	0	0	0	2	2	1	1	1	2	1	2	2	2	2	2	2	2	2	2
2	5	6	1	4	2	4	2	4	0	0	1	0	0	0	0	0	1	0	0	0	3	3	3	1	0	0	0	0	1	0	0	0	0	2	2	1	1	1	1	2	2	3	3	2	2	2	1	1	3
1	1	2	2	2	4	5	2	2	1	1	1	1	0	1	1	1	1	1	0	1	6	4	3	1	0	0	0	0	1	0	0	0	0	2	2	2	2	1	1	3	3	3	3	3	2	2	1	1	0
1	2	1	2	1	4	1	2	3	0	1	1	1	0	1	0	1	1	0	0	1	5	4	1	1	0	1	1	0	1	0	0	0	0	2	2	1	1	2	2	3	3	1	1	2	1	1	1	1	1
2	4	1	1	3	4	6	2	3	1	1	1	0	0	0	1	1	1	0	0	0	4	2	1	1	1	0	0	0	1	0	0	0	0	2	2	1	1	2	2	2	2	3	3	2	3	4	1	1	3
1	5	2	1	3	4	4	2	4	0	0	0	1	0	1	0	0	0	1	0	1	4	4	3	1	0	0	0	0	1	0	0	0	0	2	2	1	1	2	2	2	2	2	2	2	2	1	2	0	3
1	1	2	2	1	4	2	1	3	1	1	0	1	0	0	0	1	1	0	0	0	6	4	3	1	0	1	1	0	1	0	0	0	0	1	1	2	1	1	1	1	1	1	1	0	1	1	1	1	1
2	1	6	2	1	2	2	1	3	0	1	0	0	0	1	0	1	0	0	0	1	7	4	1	1	0	1	0	0	1	0	0	0	0	2	2	1	2	1	1	1	2	1	2	2	1	2	2	2	0
1	1	2	2	1	4	2	1	3	1	0	1	1	1	0	1	0	1	1	1	0	6	5	3	0	0	0	0	1	1	0	0	0	0	2	2	1	1	2	2	3	3	2	2	2	1	1	0	1	0
2	2	1	2	2	5	6	2	2	1	0	1	0	0	0	1	0	1	0	0	0	3	3	3	1	0	0	0	0	1	0	0	0	0	1	1	2	2	1	1	2	2	1	1	1	1	1	2	1	3
1	1	2	2	2	2	5	1	3	0	0	0	0	0	1	0	0	0	0	0	1	6	7	3	1	0	1	0	0	1	0	1	0	0	2	2	1	1	2	2	1	2	2	2	2	1	2	3	1	0
1	1	1	2	2	4	1	2	4	0	1	0	0	0	1	0	0	0	0	0	1	6	6	3	1	0	0	0	0	1	0	0	0	0	1	1	1	1	1	2	1	1	2	3	3	3	3	3	3	3
1	1	5	2	2	3	5	1	2	0	1	1	1	1	1	0	1	0	1	1	0	2	3	1	1	0	0	0	0	1	0	0	0	0	2	2	1	2	2	1	2	3	3	3	1	2	3	3	3	2
1	1	2	2	2	3	2	1	2	0	0	1	0	0	0	1	1	1	0	0	0	8	7	1	0	0	1	1	0	1	1	1	0	0	1	2	2	2	1	2	1	1	1	3	1	1	1	1	1	1
1	1	2	2	2	4	5	1	3	1	1	1	0	0	1	1	1	1	0	0	1	8	8	2	1	0	1	1	0	1	0	1	0	0	2	2	2	1	1	2	3	3	3	3	1	2	1	1	1	2
2	2	3	2	2	4	1	1	5	1	0	0	0	0	0	0	0	0	0	0	1	10	10	1	1	0	0	1	0	1	0	0	1	0	1	2	1	1	1	2	2	1	0	1	4	1	1	1	1	1
1	1	2	2	1	4	5	1	2	0	1	1	0	0	1	0	1	1	0	0	0	7	2	3	1	0	1	1	0	1	0	0	0	0	1	2	2	1	1	2	2	3	2	2	1	2	2	1	1	1
1	2	2	2	1	4	1	2	4	0	0	1	0	0	1	0	0	1	0	0	1	7	4	1	1	0	1	1	1	1	0	0	0	1	2	2	1	1	2	2	3	3	2	3	3	3	3	3	1	3
1	1	2	2	1	3	5	2	3	0	1	0	0	0	1	0	1	1	0	0	1	6	8	1	1	0	0	0	0	1	0	0	0	0	1	2	1	1	1	2	1	2	3	2	1	2	2	0	0	1
2	1	1	2	1	4	1	2	1	0	1	0	0	0	1	0	1	1	0	0	1	6	9	1	0	0	1	1	0	1	0	1	0	0	1	2	1	1	1	1	3	2	1	1	1	2	2	2	1	2
2	1	2	2	2	2	3	2	3	0	0	0	0	0	1	0	0	0	0	0	1	7	8	1	1	0	0	0	0	1	0	0	0	0	1	2	1	1	1	2	1	1	2	2	2	2	2	2	1	0
1	1	4	2	2	4	5	1	3	0	1	0	0	0	1	0	1	0	0	0	0	5	8	2	1	0	0	0	1	1	0	0	0	0	2	1	1	2	2	1	1	2	1	1	2	2	1	1	1	0
2	1	4	2	2	3	5	2	3	0	0	0	0	0	1	0	1	0	0	0	0	8	9	1	1	1	0	0	0	1	1	0	0	0	2	2	1	1	2	1	1	3	2	2	2	2	2	2	2	2
1	1	1	2	2	3	3	1	3	1	1	0	1	0	0	0	1	0	0	0	0	6	7	3	1	0	1	0	0	1	0	0	0	0	3	2	1	1	1	1	2	1	2	1	1	2	1	2	1	1
1	1	2	2	2	3	3	2	3	1	0	1	0	0	1	0	0	1	0	0	1	6	4	1	1	0	1	1	0	1	0	1	0	0	2	1	1	2	1	1	2	1	3	2	1	2	2	2	1	3
1	2	2	2	1	5	1	1	4	0	0	0	1	0	0	0	0	1	0	0	0	2	9	1	1	0	0	0	0	1	0	0	0	0	2	1	1	2	2	1	3	3	3	2	2	1	3	1	1	3
2	1	3	2	2	4	2	1	1	1	0	1	1	0	0	1	1	0	0	1	0	8	4	2	0	0	1	1	0	1	1	0	0	0	2	1	2	2	1	1	3	3	1	1	3	2	1	3	1	2
1	1	2	2	1	4	5	1	3	1	0	1	0	0	0	1	1	1	0	0	0	5	2	3	1	0	0	0	1	1	0	0	0	0	2	2	1	1	2	2	2	3	2	3	2	2	3	2	2	3
1	1	1	2	2	4	5	1	2	0	1	0	0	0	0	0	1	1	0	0	0	3	6	1	1	0	0	0	0	1	0	0	0	0	2	3	1	1	2	2	2	2	1	3	2	2	3	1	1	3
1	1	2	2	1	3	5	1	2	0	1	1	0	0	1	0	1	1	0	0	1	7	9	2	1	0	1	1	0	1	0	0	0	0	1	2	2	1	1	2	2	2	2	2	3	2	3	1	1	2
1	2	2	2	1	4	6	1	3	1	0	0	0	0	0	0	1	1	0	0	1	3	3	3	1	0	0	1	0	1	0	0	0	0	2	2	1	1	2	2	1	1	3	3	1	1	1	1	1	2
1	1	4	2	2	3	5	1	1	1	1	0	0	0	0	1	1	0	0	0	0	7	8	3	1	0	0	0	0	1	0	0	0	0	1	1	1	2	1	1	2	2	1	1	1	1	3	1	1	2
2	1	4	2	2	3	5	2	3	0	0	0	0	0	1	0	1	0	0	0	0	8	9	1	1	1	0	0	0	1	1	0	0	0	2	2	1	1	2	1	1	3	2	2	2	2	2	2	2	2
1	1	5	2	1	4	5	2	3	0	1	0	1	0	0	0	1	0	0	0	0	3	5	3	0	0	1	0	0	0	1	0	0	0	1	1	1	1	1	1	1	1	1	1	0	1	1	1	1	1
1	1	5	2	1	4	5	1	2	0	0	1	0	0	0	0	1	1	0	0	0	6	6	3	1	0	0	1	1	1	0	0	0	0	2	2	1	2	2	1	1	1	2	2	2	2	1	1	1	2
1	4	2	1	3	5	6	3	1	1	0	1	0	0	0	1	0	1	0	0	0	1	1	3	1	0	0	1	0	1	0	0	0	0	2	2	1	1	2	2	3	3	3	3	3	2	3	0	0	3
1	1	4	2	1	5	2	2	3	0	1	0	0	0	0	0	1	0	0	0	0	3	4	1	0	1	0	0	0	1	0	0	0	0	2	2	2	1	1	2	1	2	1	3	3	1	1	2	1	3
2	1	1	2	1	4	2	1	1	0	0	1	0	0	0	0	1	0	0	0	0	7	5	3	1	0	0	0	0	1	0	0	0	0	1	2	2	1	1	2	2	2	1	0	1	1	2	1	1	3
1	1	1	2	2	4	3	1	3	0	1	0	0	0	0	0	1	0	0	0	0	10	10	1	1	0	1	1	0	1	0	0	1	0	1	1	2	1	1	1	1	1	1	1	0	1	2	2	2	2
2	1	1	2	2	3	5	1	1	0	0	0	0	0	1	0	0	0	0	0	1	7	7	1	1	0	0	0	0	1	0	0	0	0	2	2	1	2	2	1	1	1	2	3	3	2	2	2	2	1
1	1	2	2	2	5	5	1	3	0	0	1	0	0	0	0	0	1	0	0	0	6	3	3	0	0	0	0	1	1	0	0	0	0	2	2	1	1	2	1	1	2	1	1	1	1	1	0	0	1
2	1	4	2	1	4	5	1	3	0	0	1	0	0	1	1	1	0	1	0	0	5	5	1	1	0	0	0	0	1	0	0	0	0	2	2	1	1	1	2	3	3	1	1	1	2	2	1	1	3
1	1	5	2	1	4	3	2	2	1	1	0	1	0	1	0	1	1	0	0	1	4	6	1	1	0	1	1	0	1	0	0	0	0	2	2	1	1	1	2	2	1	2	1	2	2	1	1	1	2
2	1	5	2	1	2	1	2	4	0	0	0	0	0	1	0	0	0	0	0	1	6	3	1	1	0	0	0	0	1	0	0	0	0	2	2	1	1	2	2	2	2	2	1	0	1	3	1	1	3
1	1	2	2	1	3	5	1	2	0	1	0	1	0	0	0	1	0	0	0	0	3	3	1	1	0	0	0	0	1	0	0	0	0	1	1	1	1	1	2	1	2	3	3	2	2	2	2	1	3
1	1	1	2	2	5	1	1	2	1	1	1	0	0	1	1	1	1	0	0	1	4	2	3	1	0	0	1	0	1	0	0	0	0	1	1	1	2	1	1	3	3	3	3	1	1	1	1	0	1
1	1	4	2	2	4	5	1	3	1	0	0	0	0	0	1	0	0	0	0	0	5	7	1	1	1	1	1	0	1	0	0	1	0	2	2	1	1	1	2	1	1	1	1	2	1	3	2	1	3
2	1	4	2	2	4	3	1	2	0	0	0	0	0	1	0	0	0	0	0	1	6	5	1	1	0	0	0	0	1	0	0	0	0	1	2	2	1	1	2	3	3	1	2	1	2	1	2	2	2
1	1	4	2	1	4	5	2	3	0	1	1	0	0	0	0	1	1	0	0	0	7	7	1	1	1	0	0	0	0	1	0	0	0	2	2	1	1	2	2	2	3	2	3	1	1	1	1	0	2
1	1	4	2	1	4	5	1	1	1	1	1	0	0	0	1	1	1	0	0	0	5	5	1	1	0	0	1	0	1	0	1	0	0	2	2	1	2	1	1	1	1	3	3	3	2	2	1	1	3
1	1	3	2	2	2	5	1	4	0	1	0	0	0	0	0	1	0	0	0	0	1	1	2	1	0	0	0	0	1	0	0	0	0	1	1	1	2	1	1	1	1	1	1	1	0	0	1	0	0
1	1	3	2	2	2	5	1	4	0	1	0	0	0	0	0	1	0	0	0	0	1	1	2	1	0	0	0	0	1	0	0	0	0	1	1	1	2	1	1	1	1	1	1	1	0	0	1	0	0
1	1	2	2	1	4	3	2	3	0	0	1	0	0	0	0	0	1	0	0	0	6	2	2	1	0	0	0	0	1	0	0	0	0	2	2	1	1	2	2	1	2	3	3	2	2	3	1	1	2
1	1	3	2	1	4	1	1	3	0	1	1	1	0	1	0	1	0	1	0	1	5	3	1	1	0	1	0	0	0	0	1	1	0	1	2	2	1	1	1	1	1	1	2	1	2	2	3	1	2
2	1	4	2	1	4	5	1	2	1	0	0	0	0	0	0	1	0	0	0	0	9	6	3	0	1	1	0	0	1	0	0	0	0	1	2	2	1	1	2	3	3	2	2	3	2	2	2	1	2
2	1	2	2	1	3	5	1	2	0	1	1	1	0	0	0	1	1	0	0	0	4	2	1	1	0	0	1	0	1	0	0	0	0	1	2	2	1	1	2	2	3	1	2	2	2	1	2	2	2
1	1	4	2	2	3	1	2	2	1	0	1	0	0	1	1	0	1	0	0	1	4	3	2	1	0	1	0	0	1	0	0	0	0	1	1	2	1	1	2	1	2	1	1	1	1	1	1	1	1
1	1	2	2	2	2	5	1	2	1	0	0	1	1	0	0	0	0	0	0	1	2	2	1	1	0	0	0	0	1	0	0	0	0	2	2	1	1	2	2	2	3	2	2	3	2	3	1	1	2
1	1	4	2	1	4	2	1	2	0	0	1	0	0	0	0	0	1	0	0	0	5	1	1	1	0	0	0	0	1	0	0	0	0	2	2	1	1	2	2	2	2	4	4	4	4	4	4	4	4
1	1	4	2	2	4	5	1	4	0	1	1	1	0	1	0	1	0	0	0	1	7	6	1	1	0	1	1	0	1	0	1	0	0	2	3	2	1	1	2	1	1	1	4	4	2	4	0	4	2
1	1	4	2	1	3	5	3	3	1	1	1	0	0	1	1	1	1	0	0	1	2	3	1	1	0	0	0	0	1	0	0	0	0	2	2	1	1	1	1	3	3	3	3	2	2	2	1	1	1
1	1	1	2	1	3	1	1	2	0	1	0	0	0	1	0	1	0	0	0	0	8	3	3	1	0	1	1	0	1	0	0	1	0	2	2	1	1	1	2	2	3	0	1	1	4	2	3	3	3
1	1	4	2	1	4	5	1	3	0	1	0	0	0	1	0	1	0	0	0	1	8	7	3	0	1	1	0	0	1	0	0	0	0	1	2	1	1	1	2	1	1	1	1	2	2	3	1	1	3
1	1	4	2	1	5	3	2	3	0	1	1	0	0	0	0	0	1	0	0	0	7	5	2	1	0	0	0	0	1	0	0	0	0	2	2	1	1	1	1	1	2	3	2	2	2	3	2	1	3
1	1	2	2	1	3	5	1	2	0	1	0	1	0	0	0	1	0	0	0	0	3	3	1	1	0	0	0	0	1	0	0	0	0	1	2	1	1	1	2	1	2	3	3	2	2	2	2	1	3
1	1	2	2	1	3	5	1	2	1	1	0	1	0	1	0	1	0	0	0	0	7	6	2	1	0	1	0	0	1	0	0	0	0	2	2	1	2	1	1	1	1	2	2	2	1	1	1	0	2
1	1	4	2	1	4	5	1	3	0	1	0	0	0	1	0	1	0	0	0	1	8	7	3	0	1	1	0	0	1	0	0	0	0	1	2	1	1	1	2	1	1	1	1	2	2	3	1	1	3
1	1	4	2	1	4	3	1	4	1	1	1	0	0	0	0	1	0	0	0	1	6	4	2	1	0	0	0	0	1	0	0	0	0	2	2	1	1	1	2	1	1	2	3	2	1	1	1	1	3
1	1	5	2	1	4	5	1	5	1	1	1	0	0	0	0	1	1	0	0	0	7	3	2	0	1	1	0	1	1	0	1	0	0	1	2	1	1	1	2	3	2	2	2	0	1	1	1	1	2
2	1	4	2	1	5	5	1	3	1	1	1	0	0	0	0	0	1	0	0	0	4	5	3	1	0	0	0	0	1	0	0	0	0	2	2	2	2	2	2	1	1	2	2	2	2	2	2	1	1
2	1	2	2	1	2	5	2	2	0	0	0	0	0	1	0	0	0	0	0	1	4	8	2	1	0	1	0	0	1	0	0	1	0	2	2	2	1	2	1	1	2	2	2	1	3	4	1	2	0
2	1	4	2	1	2	5	1	2	0	1	0	0	0	0	0	1	0	0	0	0	8	8	3	1	1	1	0	0	1	1	0	0	0	2	2	2	1	1	2	2	2	2	2	0	1	1	1	1	1
2	1	5	2	2	4	5	1	3	0	1	0	0	0	1	0	1	0	0	0	1	7	5	1	0	0	1	1	0	1	0	1	1	0	1	2	2	2	1	2	1	1	0	1	0	3	1	0	1	3
1	1	4	2	2	3	5	1	3	0	0	1	0	0	0	1	1	1	0	0	0	5	5	1	1	0	1	1	0	1	0	0	0	0	2	3	1	1	1	2	1	2	1	1	1	1	1	1	1	3
1	1	1	2	1	5	1	2	3	0	1	1	0	0	0	0	1	1	0	0	0	9	3	1	0	0	1	1	0	1	0	0	0	0	1	2	2	1	1	2	1	3	2	2	0	2	1	2	2	4
1	1	1	2	1	5	5	1	3	0	1	1	0	0	0	0	0	1	0	0	0	4	4	3	1	0	0	1	1	1	0	0	0	0	2	2	1	2	1	1	1	2	2	2	2	2	1	0	0	2
1	1	1	2	1	4	1	1	3	0	0	0	0	0	1	0	1	0	0	0	0	2	3	1	1	0	0	0	0	1	0	0	0	0	2	1	1	2	2	2	1	1	3	2	1	1	1	1	1	0
2	1	1	2	2	3	5	1	1	0	0	0	0	0	1	0	0	0	0	0	1	7	7	1	1	0	0	0	0	1	0	0	0	0	2	2	1	2	2	1	1	1	2	3	3	2	2	2	2	1
2	1	2	2	2	4	3	1	3	1	1	1	0	0	0	1	1	0	0	0	1	7	4	2	0	0	1	0	0	1	0	0	0	0	2	1	2	2	1	1	2	2	1	1	1	1	1	1	1	1
1	1	2	2	2	4	5	1	4	0	1	1	0	0	1	0	1	1	0	0	1	6	6	3	1	0	1	1	0	1	0	0	0	0	2	2	2	1	1	2	2	2	2	1	2	1	1	2	1	2
2	1	4	2	2	2	3	3	3	0	0	0	0	1	0	0	0	0	1	0	0	5	5	2	0	0	0	1	0	0	1	0	0	0	3	2	2	2	2	2	1	2	1	1	1	1	1	1	1	1
1	1	1	2	1	4	5	1	1	0	1	0	1	0	1	0	1	1	1	0	1	7	1	3	1	0	0	1	0	1	0	0	0	1	3	2	2	1	1	2	1	3	1	1	1	1	1	1	1	1
1	1	5	2	1	4	5	1	3	0	1	0	0	0	0	0	1	0	0	0	0	8	2	3	1	0	0	0	0	1	0	0	0	0	1	2	2	2	1	1	3	3	2	3	2	1	1	1	0	3
1	1	1	2	1	4	5	1	3	0	1	1	0	0	0	0	0	1	1	0	1	5	3	3	1	0	1	1	0	1	0	0	0	0	1	1	1	2	1	2	1	1	1	3	1	1	1	1	1	2
2	1	1	2	2	4	5	1	5	0	1	0	0	0	0	0	1	0	0	0	0	5	3	2	1	0	1	0	0	1	0	0	0	0	1	1	2	2	2	2	1	1	1	1	0	1	3	2	2	2
2	2	4	1	2	5	6	1	3	1	1	1	1	0	0	1	1	1	0	0	0	8	6	1	0	0	1	1	0	1	0	0	0	0	1	2	1	2	1	2	1	1	1	0	1	1	2	2	2	1
2	2	2	1	3	5	1	1	1	1	0	0	0	0	0	0	0	0	0	0	1	4	5	1	1	0	0	0	0	1	0	0	1	0	2	2	2	2	2	2	1	1	3	3	1	2	2	1	2	3
2	4	3	1	4	2	6	3	2	1	0	1	0	0	0	1	0	1	0	0	1	3	3	3	1	0	0	0	1	1	0	0	0	0	2	2	1	1	2	2	2	2	3	3	2	2	2	1	0	1
1	1	1	2	1	4	3	1	2	0	1	0	0	0	0	0	1	0	0	0	0	6	8	1	1	0	1	1	0	1	0	0	0	0	1	2	2	1	1	2	1	1	1	1	1	1	1	1	1	0
1	1	4	2	1	4	5	1	2	1	1	1	1	0	1	0	0	1	0	0	0	1	1	3	1	0	0	0	0	1	0	0	0	0	2	2	1	1	2	2	3	3	1	1	1	1	1	0	0	1
1	1	1	2	1	4	5	1	5	1	0	0	0	0	0	1	0	0	0	0	0	1	7	1	1	0	0	0	0	1	0	1	0	0	1	2	1	2	1	2	3	1	1	1	1	1	1	0	1	4
1	1	2	2	1	5	3	2	3	0	1	0	0	0	0	0	1	0	0	0	1	7	5	1	1	0	1	0	0	1	0	0	0	0	1	2	2	2	1	2	1	1	3	3	2	1	3	3	3	3
2	1	2	2	1	4	3	3	3	0	1	0	1	0	1	0	1	0	1	0	1	8	4	2	0	0	1	0	0	1	0	0	0	0	2	2	2	2	2	1	1	1	2	1	1	2	2	1	1	3
1	1	2	2	1	5	3	2	3	0	1	0	0	0	0	0	1	0	0	0	1	7	5	1	1	0	1	0	0	1	0	0	0	0	1	2	2	2	1	2	1	1	3	3	2	1	3	3	3	3
1	2	3	2	2	5	3	2	3	0	0	0	0	0	1	0	1	0	0	0	0	4	4	1	1	0	0	0	0	1	0	0	0	0	2	2	1	1	2	2	1	1	0	3	1	1	2	2	2	2
1	1	5	2	1	4	5	1	3	0	1	0	0	0	0	0	1	0	0	0	0	8	2	3	1	0	0	0	0	1	0	0	0	0	1	2	2	2	1	1	3	3	2	3	2	1	1	1	0	3
1	1	5	2	1	4	5	1	3	0	1	0	0	0	0	0	0	0	0	0	1	5	7	3	1	0	0	0	0	1	0	0	0	0	1	1	1	2	1	1	1	1	2	1	1	1	1	1	1	2
1	1	1	2	1	5	5	1	3	0	1	1	0	0	0	0	0	1	0	0	0	4	4	3	1	0	0	1	1	1	0	0	0	0	2	2	1	2	1	1	1	2	2	2	2	2	1	0	0	2
1	2	2	1	2	4	1	1	3	0	1	0	0	0	1	0	1	0	0	0	0	7	3	2	1	0	0	0	0	1	0	0	0	0	2	2	1	1	1	2	1	2	1	1	1	1	1	1	1	1
1	1	1	2	1	4	3	2	1	1	0	0	0	0	0	1	1	0	0	0	0	3	6	1	1	0	0	0	0	1	0	1	0	0	2	2	1	1	2	2	2	1	1	3	2	3	3	1	1	1
1	1	1	2	1	4	2	1	4	1	1	0	1	0	0	0	1	0	0	0	1	7	5	1	1	0	1	1	0	1	0	0	0	0	2	2	2	1	1	2	3	1	1	1	1	1	1	1	1	1
2	1	4	2	2	3	5	2	3	0	1	0	0	0	1	0	1	0	0	0	0	8	5	1	1	0	1	0	0	1	0	0	0	0	2	2	2	1	1	2	1	2	1	1	0	1	1	1	1	1
2	2	1	2	1	5	3	2	3	0	0	0	0	0	1	0	1	0	0	0	0	5	7	1	0	0	0	1	0	1	0	0	0	0	1	2	2	1	1	2	1	2	2	2	2	2	2	2	2	2
1	1	3	2	2	4	1	1	3	0	1	0	0	0	1	0	0	1	0	0	1	7	9	2	0	1	1	1	0	1	0	1	1	0	2	1	2	2	2	1	1	1	1	1	2	2	3	2	2	3
1	1	2	2	1	4	5	1	4	0	0	0	1	0	0	0	0	0	1	0	0	5	5	3	0	0	0	0	1	1	0	0	0	0	2	3	1	1	1	2	1	1	3	3	2	2	2	2	2	3
1	1	1	1	3	5	2	1	3	0	0	1	0	0	0	0	0	1	0	0	0	5	5	3	1	0	0	0	0	0	0	0	1	0	2	2	1	1	1	1	3	2	0	1	0	1	0	1	0	1
2	1	1	2	1	4	1	2	1	0	1	0	0	0	1	0	1	1	0	0	1	6	9	1	0	0	1	1	0	1	0	1	0	0	1	2	1	1	1	1	3	2	1	1	1	2	2	2	1	2
1	1	2	2	2	4	2	1	2	1	1	1	0	0	0	1	1	1	0	0	0	5	4	2	1	0	0	0	0	1	0	0	0	0	2	2	2	2	1	1	3	3	1	1	1	1	1	1	1	1
1	1	2	2	2	2	3	1	3	0	1	0	1	0	1	0	1	0	0	0	0	5	4	3	1	0	0	0	0	1	0	0	0	0	1	1	1	1	2	2	1	1	1	1	1	1	1	0	0	1
1	3	2	1	3	3	1	3	3	0	1	0	0	0	0	0	0	0	0	0	1	2	2	3	1	0	0	0	0	1	0	0	0	0	1	1	1	2	2	1	1	1	2	3	3	1	2	2	0	2
1	1	1	2	1	4	5	1	4	0	0	0	0	0	1	0	0	0	0	0	1	5	5	2	1	0	0	0	0	1	0	0	0	0	2	1	2	2	1	1	3	1	1	2	1	2	2	1	1	4
1	5	2	1	3	4	4	2	4	0	0	0	1	0	1	0	0	0	1	0	1	4	4	3	1	0	0	0	0	1	0	0	0	0	2	2	1	1	2	2	2	2	2	2	2	2	1	2	0	3
2	1	5	2	1	4	5	3	2	0	1	0	0	0	1	0	1	0	0	0	1	6	6	3	0	0	1	1	0	1	0	0	0	0	2	2	1	1	1	2	1	2	1	1	2	1	1	1	1	2
2	2	6	2	2	4	1	1	3	0	0	0	0	0	1	0	0	0	0	0	1	6	8	2	1	0	0	0	0	1	0	0	0	0	2	2	1	1	1	1	2	2	2	3	1	2	1	1	2	4
2	1	2	2	2	4	3	1	3	1	1	1	0	0	0	1	1	0	0	0	1	7	4	2	0	0	1	0	0	1	0	0	0	0	2	1	2	2	1	1	2	2	1	1	1	1	1	1	1	1
1	1	2	2	2	4	5	1	1	0	1	0	0	0	1	0	1	0	0	0	1	7	3	2	1	0	1	1	0	1	0	0	0	0	2	2	2	2	1	1	2	3	1	1	1	1	1	1	1	1
1	5	2	1	4	4	3	2	4	1	1	1	1	1	1	1	1	1	1	1	1	7	9	3	1	0	0	0	0	1	0	0	0	0	2	3	1	1	2	2	2	1	1	1	1	1	1	1	1	1
2	1	2	2	1	4	5	1	1	1	1	0	0	0	1	0	1	0	0	0	1	4	2	3	1	0	1	1	0	1	0	1	0	0	2	2	2	1	2	2	1	2	4	4	3	2	2	3	2	3
1	1	2	2	1	3	5	2	3	0	1	0	0	0	1	0	1	1	0	0	1	6	8	1	1	0	0	0	0	1	0	0	0	0	1	2	1	1	1	2	1	2	3	2	1	2	2	0	0	1
2	1	2	2	2	4	1	2	3	1	1	0	0	0	0	0	1	0	0	0	0	4	6	1	1	0	1	1	0	1	1	0	0	0	2	2	1	1	2	2	2	3	1	2	2	2	2	2	2	1
2	5	6	1	3	5	1	1	2	1	0	0	0	0	0	1	0	0	0	0	1	2	2	3	1	0	0	0	0	1	0	0	0	0	2	2	1	1	2	2	3	3	3	2	3	1	3	0	2	4
1	1	1	2	1	5	1	2	3	0	1	1	0	0	0	0	1	1	0	0	0	9	3	1	0	0	1	1	0	1	0	0	0	0	1	2	2	1	1	2	1	3	2	2	0	2	1	2	2	4
1	1	4	2	1	4	6	2	3	1	0	1	0	0	0	1	0	1	0	0	0	2	4	3	1	0	0	0	0	1	0	0	0	0	2	2	1	1	1	2	3	3	3	3	2	1	3	1	1	2
1	3	1	1	3	5	1	1	2	1	1	1	1	0	0	1	1	1	1	0	0	3	3	1	1	0	0	0	0	1	0	0	0	0	1	2	1	1	1	2	1	1	2	3	2	2	2	2	1	2
1	1	5	2	1	4	5	1	2	0	0	1	0	0	0	0	1	1	0	0	0	6	6	3	1	0	0	1	1	1	0	0	0	0	2	2	1	2	2	1	1	1	2	2	2	2	1	1	1	2
2	2	4	1	4	4	6	2	2	0	0	1	0	0	0	0	0	1	0	0	0	6	7	1	1	0	0	0	0	1	0	0	0	0	1	1	2	2	2	2	1	2	2	2	1	1	1	1	2	2
1	2	4	2	1	4	1	2	5	0	1	1	0	0	0	0	0	1	0	0	0	5	7	1	1	0	1	0	0	1	0	0	0	0	2	3	1	1	1	2	3	3	3	2	2	1	4	3	2	3
1	2	6	2	1	5	6	1	1	1	1	1	1	1	1	1	1	1	0	0	0	2	1	2	1	0	0	0	0	1	0	0	0	0	2	3	1	1	2	2	1	2	3	4	3	1	4	1	1	4
1	1	5	1	2	4	1	1	3	1	0	0	0	0	0	0	0	0	0	0	1	6	5	1	0	0	1	0	0	0	0	1	0	0	2	2	1	1	1	2	1	1	1	1	2	2	3	4	2	2
2	1	3	2	2	4	3	1	2	0	0	1	0	0	0	1	0	1	0	0	0	5	5	3	0	0	1	0	0	1	0	0	0	0	2	1	1	1	1	2	3	3	1	1	1	1	1	1	1	1
1	1	4	2	1	5	5	1	3	0	1	1	0	0	0	0	1	1	0	0	0	5	6	1	1	0	0	0	0	1	0	0	0	0	2	3	1	1	2	2	1	1	3	2	2	2	2	3	2	3
1	2	2	1	2	4	1	1	3	0	1	0	0	0	1	0	1	0	0	0	0	7	3	2	1	0	0	0	0	1	0	0	0	0	2	2	1	1	1	2	1	2	1	1	1	1	1	1	1	1
1	1	1	2	1	2	5	1	1	0	1	0	1	0	1	0	1	0	0	0	0	5	5	3	1	0	1	0	0	1	0	0	0	0	2	2	2	2	1	1	1	1	4	3	2	1	3	3	1	0
1	1	1	2	2	4	5	1	3	0	1	1	0	0	0	0	1	1	0	0	0	6	3	2	1	0	0	0	0	1	0	0	0	0	2	1	2	2	1	1	1	2	2	2	2	2	2	1	1	2
2	2	6	2	2	4	2	2	2	1	0	1	0	0	0	0	0	1	0	0	0	6	7	1	1	0	1	0	0	1	0	1	0	0	3	3	1	1	1	1	2	2	3	3	3	1	3	2	1	2
1	1	3	2	1	4	5	1	4	1	0	1	0	0	0	1	0	1	0	0	0	6	6	2	1	0	0	0	0	1	0	0	0	0	2	2	1	1	1	2	3	3	4	4	4	2	1	1	0	3
1	2	4	1	3	5	1	2	4	0	0	0	0	1	0	0	0	0	1	0	0	7	5	2	0	1	0	0	0	1	0	0	0	0	2	1	2	1	1	1	1	2	2	2	2	2	2	2	2	2
1	1	4	2	2	4	1	2	4	1	1	1	0	0	0	1	1	1	0	0	0	6	5	1	1	0	0	0	0	1	0	0	0	0	2	2	2	2	1	2	2	2	2	2	2	2	3	2	2	3
1	3	4	1	4	2	3	2	4	0	0	1	1	0	1	0	0	1	0	0	1	5	10	1	1	0	0	0	0	1	0	0	0	0	2	2	1	1	1	2	1	1	3	2	2	2	3	2	2	2
1	2	4	2	2	4	2	1	3	0	0	1	0	0	0	0	0	1	0	0	0	8	6	1	1	0	0	0	0	1	0	0	0	0	1	2	2	1	1	2	1	2	2	2	3	2	3	1	1	0
1	5	4	1	4	1	3	3	3	1	1	1	1	1	1	1	1	1	1	1	1	3	3	1	1	0	0	0	0	1	0	0	0	0	1	2	1	1	1	2	2	2	2	3	3	1	3	1	1	2
1	1	3	2	1	3	5	1	3	0	0	1	0	0	1	1	1	0	0	0	1	7	8	2	0	0	1	1	1	1	0	0	0	0	2	2	2	2	1	1	1	1	1	1	1	1	1	2	3	2
1	1	5	1	2	4	6	1	2	0	0	1	0	0	0	0	0	1	0	0	0	3	5	1	1	0	0	0	0	1	0	0	0	0	1	1	1	1	2	2	3	3	3	3	2	2	2	0	2	4
2	5	4	1	4	1	6	3	3	0	1	1	1	0	1	0	1	1	1	0	1	3	3	2	1	0	0	0	0	1	0	0	0	0	1	2	2	1	1	2	2	2	2	2	2	1	3	1	1	3
2	1	2	2	1	2	3	1	3	1	0	0	0	0	0	0	0	0	0	0	1	6	7	1	1	0	1	0	0	1	0	0	0	0	2	2	1	1	2	2	3	3	1	1	0	2	1	2	2	1
2	2	4	1	2	2	1	2	1	0	0	0	0	0	1	0	0	0	0	0	1	1	1	1	0	1	0	0	0	1	0	0	0	0	1	2	2	1	1	2	3	3	1	1	0	0	0	0	0	1
1	2	4	1	3	4	1	1	3	1	1	0	0	0	0	1	1	0	0	0	0	7	4	2	0	1	1	0	0	1	0	0	0	0	1	2	1	2	1	2	1	2	2	2	2	2	2	1	2	3
1	2	4	2	1	3	1	1	3	0	1	0	0	0	0	0	0	1	0	0	0	8	10	1	0	0	1	0	0	0	0	1	0	0	2	2	1	1	1	1	1	1	1	0	1	1	1	3	2	2
2	1	4	2	1	4	5	1	2	1	0	0	0	0	0	0	1	0	0	0	0	9	6	3	0	1	1	0	0	1	0	0	0	0	1	2	2	1	1	2	3	3	2	2	3	2	2	2	1	2
1	1	4	2	2	5	2	1	3	1	0	1	0	0	0	1	0	1	0	0	0	6	5	2	1	0	0	0	0	1	0	0	0	0	1	1	1	1	1	1	2	1	2	2	2	2	3	2	2	3
1	1	1	2	2	4	5	1	2	0	1	0	0	0	0	0	1	1	0	0	0	3	6	1	1	0	0	0	0	1	0	0	0	0	2	3	1	1	2	2	2	2	1	3	2	2	3	1	1	3
1	2	2	1	3	5	6	2	2	1	1	1	0	0	0	1	1	1	0	0	0	3	3	3	1	0	0	0	0	1	0	0	0	0	2	2	1	1	2	2	2	2	1	3	2	1	2	0	0	2
1	2	4	1	3	4	1	1	3	1	1	0	1	0	0	1	1	0	1	0	0	3	1	2	1	0	0	0	0	1	0	0	0	0	2	2	1	1	1	1	3	3	4	4	2	2	2	1	1	1
1	1	1	2	2	4	5	1	2	0	1	0	0	0	0	0	1	0	0	0	0	7	4	3	0	0	1	0	1	1	0	0	0	0	1	1	1	1	1	1	1	1	1	2	2	2	2	1	1	2
1	1	1	2	1	4	2	1	3	0	1	1	0	0	1	0	1	1	0	0	1	4	6	1	1	0	0	0	0	1	0	1	0	0	2	3	1	1	1	2	2	2	1	1	1	1	1	1	0	0
1	1	2	2	1	4	5	1	4	0	0	1	0	0	1	0	0	1	0	0	1	5	5	3	1	0	0	0	0	1	0	0	0	0	2	2	2	1	1	2	2	3	1	1	1	2	2	2	1	2
1	2	4	2	1	3	1	1	3	0	1	0	0	0	0	0	0	1	0	0	0	8	10	1	0	0	1	0	0	0	0	1	0	0	2	2	1	1	1	1	1	1	1	0	1	1	1	3	2	2
1	1	4	2	2	4	5	1	3	0	1	0	0	0	1	0	1	0	0	0	0	5	8	2	1	0	0	0	1	1	0	0	0	0	2	1	1	2	2	1	1	2	1	1	2	2	1	1	1	0
2	2	6	2	1	4	1	2	2	1	1	0	1	0	0	1	1	0	1	0	0	3	2	3	1	1	0	1	1	1	0	0	0	0	1	1	1	1	2	1	3	3	3	3	3	3	3	1	1	3
1	1	1	2	2	2	1	1	3	1	0	0	0	0	0	0	1	0	0	0	0	7	5	3	0	0	1	0	0	1	0	0	0	0	2	1	1	1	1	1	2	2	1	1	1	0	1	1	1	3
2	2	2	2	1	4	3	2	1	0	0	0	0	0	1	0	0	0	0	0	1	8	8	3	1	1	1	1	1	1	1	1	1	1	3	3	1	1	1	1	2	2	3	1	1	4	3	1	1	4
1	1	2	2	1	4	3	2	2	0	0	1	0	0	0	0	0	1	0	0	0	5	8	2	1	0	0	0	0	1	0	0	0	0	1	2	1	2	2	2	1	1	1	3	2	2	2	2	1	0
1	1	3	2	1	2	3	1	1	1	1	1	0	0	1	1	1	0	0	0	0	3	5	3	1	0	0	0	0	1	0	0	0	0	1	2	2	1	1	2	1	1	1	1	3	2	3	1	1	2
1	1	1	2	2	4	5	2	2	0	1	1	1	0	0	0	0	0	0	0	1	4	4	3	1	0	0	0	0	1	0	0	0	0	2	2	1	1	1	2	1	2	1	1	1	1	1	1	2	1
1	1	2	2	1	4	5	1	1	1	1	1	1	0	0	1	1	1	0	0	0	7	8	1	1	0	1	1	0	1	0	0	0	0	1	1	1	1	2	2	2	3	3	2	1	2	3	2	1	2
1	1	1	1	2	3	5	1	3	0	1	1	0	0	0	0	1	1	0	0	0	1	1	3	1	0	0	0	0	1	0	0	0	0	3	3	1	1	1	2	3	3	3	3	3	2	3	1	0	0
1	1	2	2	1	4	5	1	4	0	1	0	0	0	0	0	1	0	0	0	0	4	9	1	0	0	0	1	0	1	0	0	0	0	1	2	2	1	1	2	1	2	2	3	1	2	3	3	3	1
1	3	4	1	2	3	1	2	2	0	1	1	0	0	0	1	0	1	0	0	1	5	7	3	1	0	1	0	0	1	1	0	0	0	1	1	1	1	1	1	1	1	2	2	2	1	3	1	0	2
2	1	4	2	2	4	3	3	3	1	1	1	0	0	0	1	0	1	0	0	1	7	3	2	0	1	1	1	0	1	0	0	0	0	2	1	1	1	1	2	1	1	1	1	0	1	1	1	1	1
1	1	4	1	3	3	3	1	2	0	1	0	0	0	0	0	0	1	0	0	0	5	4	3	1	0	0	0	0	1	0	0	0	0	2	2	1	1	1	1	1	1	1	1	0	1	1	1	0	1
1	1	2	2	2	4	2	2	3	1	0	1	0	0	0	0	0	1	0	0	0	7	4	2	0	0	1	0	0	1	0	0	0	0	2	1	2	1	1	1	2	2	1	2	1	3	2	3	0	3
1	1	2	2	2	4	1	1	2	0	1	1	0	0	1	0	1	0	0	0	1	1	2	3	1	0	0	0	0	1	0	0	0	0	2	2	1	1	2	2	3	2	1	1	0	1	1	0	0	0
1	2	4	2	1	3	1	2	2	0	1	0	0	0	0	0	1	0	0	0	0	5	5	3	1	0	0	0	0	1	0	0	0	0	1	1	1	1	1	2	1	2	1	2	1	1	1	1	1	2
2	4	2	1	4	1	6	1	3	0	0	1	0	0	1	0	0	1	0	0	1	4	6	3	1	0	0	0	0	1	0	0	0	0	2	2	1	1	2	2	2	2	2	3	2	3	3	2	0	2
1	1	2	2	1	4	5	1	4	1	0	0	0	0	0	0	0	1	0	0	0	3	2	2	1	0	0	0	0	1	0	0	0	0	1	1	2	1	1	1	1	2	1	2	1	1	1	1	1	0
2	1	2	2	2	4	6	1	1	0	0	1	0	0	0	1	1	1	0	0	0	5	1	1	0	0	1	0	0	1	0	0	0	0	1	3	2	1	1	2	1	3	1	1	1	1	1	0	1	0
1	1	4	2	2	4	5	1	2	0	0	1	0	0	0	0	0	1	0	0	1	7	7	3	1	0	1	0	0	1	0	0	0	0	1	1	2	1	2	2	1	1	3	1	1	2	1	1	1	0
2	3	5	3	3	4	1	2	1	1	0	0	0	0	0	0	0	0	0	0	1	1	1	3	1	0	0	0	0	1	0	0	0	0	1	1	2	2	2	2	1	1	2	2	1	1	1	1	0	2
1	2	4	1	3	3	2	2	4	0	1	0	0	0	0	0	1	0	0	0	0	7	7	1	1	0	0	0	0	1	0	0	0	0	2	2	1	1	2	2	1	1	1	1	1	1	1	2	2	3
1	1	2	2	2	5	5	1	2	1	1	1	1	1	1	1	1	1	0	0	1	8	6	2	1	0	1	1	1	1	0	0	0	0	2	2	2	1	1	2	1	2	3	3	1	1	1	1	1	1
2	1	4	2	2	3	2	2	4	1	1	0	1	0	1	1	0	0	0	0	0	5	8	2	0	0	1	0	0	0	0	1	0	0	2	1	2	2	1	1	2	1	1	1	2	2	3	1	0	0
1	1	4	2	1	3	5	1	2	0	1	0	1	0	0	0	0	1	0	0	0	10	1	2	1	0	1	0	0	1	0	0	0	0	1	2	2	1	2	2	1	1	1	1	1	1	0	1	1	1
1	2	2	2	2	5	3	2	3	1	1	0	0	0	1	0	1	0	0	0	1	3	5	3	1	0	0	0	0	1	0	0	0	0	2	2	1	2	2	1	3	2	3	3	1	0	2	1	1	2
1	1	2	2	1	5	2	1	2	0	1	0	0	0	0	0	1	0	0	0	0	8	1	2	0	0	1	1	0	1	1	0	0	0	1	2	2	1	1	2	1	2	1	2	2	1	0	1	0	2
1	1	2	2	1	4	3	1	1	0	0	0	0	0	1	0	0	0	0	0	1	1	1	3	0	1	0	0	1	1	0	0	0	1	1	2	1	1	2	1	1	1	3	3	3	1	1	1	2	3
1	1	1	2	1	4	3	3	2	1	1	1	0	0	1	1	1	1	0	0	1	4	4	1	0	1	0	1	0	1	0	0	0	0	1	2	2	1	1	2	1	2	2	3	2	1	1	1	1	3
1	1	1	2	2	4	5	1	3	0	1	1	0	0	0	0	1	1	0	0	0	6	3	2	1	0	0	0	0	1	0	0	0	0	2	1	2	2	1	1	1	2	2	2	2	2	2	1	1	2
1	2	4	1	3	5	1	1	3	0	1	1	0	1	0	1	1	1	0	0	0	2	7	1	1	0	0	1	0	1	1	1	0	0	1	2	1	2	1	2	2	1	3	4	2	2	2	3	2	3
1	1	2	4	1	4	5	1	3	0	0	1	0	0	0	0	0	0	1	0	0	4	6	1	1	0	0	0	0	1	0	0	0	0	2	2	1	1	2	2	1	2	1	1	1	1	1	0	1	1
2	1	2	2	1	3	1	2	2	0	0	1	0	0	0	0	0	1	0	0	0	7	3	2	1	0	1	1	0	1	0	0	0	0	3	2	1	1	1	2	2	2	3	3	3	1	1	1	1	2
1	2	4	1	3	4	3	2	4	0	0	0	0	0	1	0	0	0	0	0	1	3	8	1	1	0	0	0	0	1	0	0	0	0	1	2	2	1	1	1	1	1	0	1	1	1	1	0	2	0
1	1	6	2	2	4	1	2	2	0	1	0	1	0	0	0	1	0	1	0	1	6	5	1	1	0	1	1	0	1	0	1	1	0	1	2	2	1	1	2	2	2	2	3	1	2	2	2	2	2
1	1	5	2	1	3	2	1	3	0	1	0	0	0	1	0	1	0	1	0	1	7	6	1	1	0	1	1	0	1	0	0	0	0	1	2	1	2	1	1	1	1	2	1	1	1	2	1	1	1
1	1	5	2	2	4	5	1	4	1	0	0	0	0	0	0	0	0	1	0	0	5	4	1	1	0	1	0	0	1	0	0	0	0	2	3	1	1	1	1	1	1	2	3	2	2	2	3	2	1
2	1	1	2	2	3	5	2	1	0	1	1	0	0	1	0	0	1	0	0	1	6	3	3	1	0	1	1	1	1	0	0	0	0	2	2	1	1	2	2	1	1	1	1	3	3	3	4	3	0
1	1	2	2	2	3	5	2	2	1	1	0	1	0	1	1	1	0	0	0	1	5	3	1	0	0	0	1	0	1	0	0	0	0	2	2	2	1	2	1	2	2	2	3	3	2	1	1	1	1
1	1	5	2	2	3	3	1	2	1	1	1	1	0	1	0	0	1	0	0	0	6	6	3	1	0	0	0	0	1	0	0	0	0	2	2	2	2	1	1	2	3	3	3	1	2	2	1	1	1
1	1	1	2	1	4	6	1	1	1	1	1	0	0	1	1	1	1	0	0	1	7	1	2	1	0	0	0	0	1	0	0	0	0	2	2	2	1	1	2	1	2	3	3	2	1	1	0	0	2
2	4	1	1	4	4	1	2	1	0	0	0	0	0	1	0	0	0	0	0	1	6	5	3	0	0	0	1	0	1	0	0	0	0	2	2	1	2	2	1	1	1	2	2	2	2	2	2	2	2
1	2	4	1	3	3	2	1	4	0	1	0	0	0	1	0	1	0	0	0	1	5	5	3	1	1	1	0	0	1	1	0	0	0	1	1	1	1	1	1	1	1	3	2	1	1	3	3	2	0
1	1	4	1	2	5	6	1	2	0	1	1	0	0	0	0	1	1	0	0	0	3	3	3	1	0	0	0	0	1	0	0	0	0	2	2	1	1	1	1	3	3	2	2	3	2	2	0	2	3
2	4	1	1	4	5	1	1	3	0	1	1	0	0	0	0	1	1	0	0	0	5	5	3	1	0	0	0	0	1	0	0	0	0	2	2	1	1	2	2	1	2	3	3	3	2	3	3	1	1
2	1	4	2	1	4	5	1	3	0	0	1	0	0	0	0	0	1	0	0	0	8	8	3	1	0	1	1	0	1	0	0	0	0	1	1	2	2	1	1	2	2	2	1	1	2	1	2	1	3
1	1	3	2	2	3	3	2	3	0	1	1	0	0	0	0	1	1	0	0	0	5	6	3	1	0	1	0	0	1	0	0	0	0	1	1	2	2	1	2	2	2	2	2	0	1	3	3	3	1
1	1	1	2	1	4	5	1	1	0	1	0	1	0	0	0	1	0	1	0	1	6	7	1	1	0	0	0	0	1	0	0	0	0	2	2	1	2	1	1	1	1	2	2	1	1	1	1	1	1
2	1	2	2	2	2	5	2	2	1	1	0	1	0	1	1	1	1	0	0	1	8	7	2	1	0	1	1	1	1	0	1	1	1	3	2	2	1	1	2	1	2	1	3	2	1	1	1	1	1
2	1	2	2	2	4	2	1	5	1	1	1	1	1	1	0	0	1	0	0	1	4	10	3	1	0	0	0	0	1	0	0	0	0	3	1	1	2	2	1	1	3	1	3	3	3	3	0	2	4
1	2	4	1	4	1	3	1	4	0	0	0	1	0	1	0	1	0	1	0	1	4	4	1	1	1	0	0	0	1	0	0	0	0	1	1	2	1	1	1	2	2	1	1	3	1	1	2	2	3
2	1	1	2	1	3	6	1	1	0	0	1	0	0	0	0	0	0	0	0	1	8	5	2	0	0	1	0	0	0	0	1	0	0	2	1	1	1	1	1	3	2	1	1	0	1	1	0	1	1
1	1	4	2	2	4	5	1	3	0	0	1	0	0	0	0	0	1	0	0	0	4	5	1	0	1	1	0	0	0	1	1	0	0	2	2	2	1	1	2	3	2	3	2	2	1	1	1	1	0
1	1	2	2	1	4	5	1	3	0	1	0	0	0	1	0	1	0	0	0	1	3	2	2	1	0	0	0	1	1	0	0	0	0	3	2	1	2	2	1	3	2	2	2	1	2	2	1	2	1
2	1	2	2	1	2	5	1	3	0	1	0	0	0	0	0	0	1	0	0	0	8	4	1	0	0	1	1	0	1	0	0	0	0	2	2	2	1	1	2	1	1	2	2	2	1	1	1	1	2
1	1	3	2	1	4	5	1	2	1	1	1	0	0	0	0	1	1	0	0	0	7	4	2	1	1	1	1	1	1	0	0	0	0	1	2	1	1	1	2	1	3	1	4	1	1	2	1	0	1
1	1	6	2	2	5	1	1	4	1	1	1	0	0	1	1	1	1	0	0	1	4	10	1	1	0	0	1	1	1	0	0	0	0	2	3	1	2	1	2	3	1	2	2	2	1	3	0	2	4
1	5	4	2	1	4	3	2	3	0	1	1	0	0	0	0	1	1	0	0	0	4	4	1	1	0	0	0	0	1	0	0	0	0	2	2	1	1	2	1	3	3	2	2	1	1	1	1	1	4
2	2	5	2	1	4	1	1	1	1	1	1	1	1	1	1	1	1	1	1	1	2	2	3	1	0	0	0	0	1	0	0	0	0	2	2	1	1	2	2	3	3	3	1	2	2	3	0	2	2
1	1	4	2	2	5	5	1	3	0	1	0	0	0	0	0	1	0	0	0	0	3	5	1	1	0	0	0	0	1	0	0	0	0	1	1	2	2	1	1	3	3	3	3	3	2	0	1	0	2
2	5	1	1	4	5	6	2	3	1	0	1	0	0	0	1	1	1	0	0	0	2	2	3	1	0	0	0	0	1	0	0	0	0	1	1	2	1	1	2	2	2	2	2	2	2	1	1	1	3
1	2	4	1	4	2	3	2	3	0	0	1	0	0	0	0	0	1	0	0	0	6	3	2	1	0	0	0	0	1	0	0	0	0	1	2	2	1	1	2	2	3	3	4	2	1	1	0	0	0
1	1	2	2	1	4	3	1	1	0	0	0	0	0	1	0	0	0	0	0	1	1	1	3	0	1	0	0	1	1	0	0	0	1	1	2	1	1	2	1	1	1	3	3	3	1	1	1	2	3
1	1	4	2	1	3	5	2	2	0	1	1	0	0	1	0	1	1	0	0	1	1	2	1	1	0	0	0	0	1	0	0	0	0	1	2	1	1	2	2	2	2	1	3	2	2	3	1	3	1
1	1	4	2	1	5	2	1	3	0	1	1	0	0	1	0	1	1	0	0	1	7	6	2	1	0	1	0	0	1	0	0	0	0	3	2	2	1	2	1	3	3	1	1	0	1	1	1	1	1
2	1	4	2	1	4	5	2	1	0	1	0	0	0	0	0	1	0	0	0	0	2	2	1	1	0	1	0	0	1	0	0	0	0	2	2	1	1	2	2	2	2	3	3	2	1	1	1	2	2
1	2	4	1	4	5	1	1	2	0	1	0	1	0	1	0	1	0	1	0	1	4	4	1	1	0	1	0	0	1	0	0	0	0	2	2	1	1	1	2	1	1	1	2	3	2	3	1	2	3
1	1	2	2	1	4	3	3	2	1	1	1	1	0	1	0	1	1	1	0	0	3	2	2	1	1	1	1	1	1	0	0	0	1	2	2	2	1	1	1	2	3	3	3	2	1	2	1	1	3
1	4	1	1	2	4	6	2	3	0	1	1	0	0	0	0	0	1	0	0	0	5	5	3	1	0	0	0	0	1	0	0	0	0	1	1	1	1	1	2	3	3	1	1	1	1	1	1	0	1
1	4	1	2	1	4	3	3	3	1	1	0	1	0	1	0	1	0	0	0	0	5	5	3	1	0	1	0	0	1	0	0	1	0	1	1	1	1	2	2	3	3	1	1	1	1	1	1	1	1
2	2	6	2	1	4	1	1	2	0	1	0	1	0	1	0	1	0	1	0	1	7	2	2	1	0	1	1	0	1	0	0	0	0	1	1	2	1	1	1	3	2	1	2	2	2	2	2	2	3
1	2	2	2	1	5	1	1	4	0	0	0	1	0	0	0	0	1	0	0	0	2	9	1	1	0	0	0	0	1	0	0	0	0	2	1	1	2	2	1	3	3	3	2	2	1	3	1	1	3
1	1	4	2	1	3	3	2	3	1	0	1	1	0	0	1	0	0	0	0	0	4	3	1	1	0	0	0	0	1	0	0	0	0	2	2	1	1	1	2	1	1	3	3	2	1	1	0	2	1
1	1	3	2	2	4	2	2	2	0	1	1	0	0	0	0	1	1	0	0	0	6	6	1	1	0	1	1	1	1	0	0	0	0	1	1	1	2	1	2	1	1	1	1	1	1	1	1	1	1
1	1	1	2	1	4	5	1	3	0	1	0	0	0	1	0	1	0	0	0	1	4	7	1	1	0	1	1	0	1	0	0	0	0	1	2	2	1	1	2	1	1	0	1	3	2	2	3	2	3
1	1	4	2	1	3	3	3	3	0	0	1	0	0	0	0	0	1	0	0	0	5	5	1	1	0	0	0	0	1	0	0	0	0	2	2	1	1	2	2	3	3	3	2	2	2	2	2	2	2
2	1	2	2	1	3	5	1	2	0	1	1	0	0	0	0	1	1	0	0	0	4	3	1	0	0	1	1	0	1	0	0	0	0	1	2	2	2	2	2	1	1	1	1	1	1	1	1	2	2
1	1	3	2	1	4	5	1	3	0	1	0	1	0	1	1	1	0	1	0	0	7	3	2	1	0	0	0	0	1	0	0	0	0	2	2	1	1	1	1	2	2	1	3	1	1	1	0	1	0
2	1	2	2	1	5	1	1	2	0	0	1	0	0	1	0	0	0	0	0	1	5	3	2	1	0	0	1	0	1	0	0	0	0	2	1	1	2	2	1	2	1	1	0	0	1	1	1	0	1
1	1	3	2	1	4	5	1	2	1	1	0	1	0	0	1	1	0	0	0	0	4	8	2	0	1	1	1	0	1	0	0	0	0	2	2	2	1	1	2	1	3	1	2	2	1	1	0	2	2
1	1	3	2	1	4	5	1	3	1	1	0	1	0	1	1	1	0	0	0	1	5	7	1	1	1	0	0	0	0	0	1	1	0	1	2	1	1	2	2	1	1	1	1	0	1	1	0	1	3
1	4	2	1	3	5	6	3	1	1	0	1	0	0	0	1	0	1	0	0	0	1	1	3	1	0	0	1	0	1	0	0	0	0	2	2	1	1	2	2	3	3	3	3	3	2	3	0	0	3
2	4	2	1	4	4	1	3	1	0	0	1	0	0	0	0	0	1	0	0	0	6	6	1	0	0	1	0	0	1	0	0	0	0	1	2	2	2	1	2	1	1	1	2	1	1	2	1	1	2
1	2	3	1	2	3	2	1	4	1	0	0	0	0	0	1	0	0	0	0	0	6	6	3	1	0	0	0	0	1	0	0	0	0	2	2	1	1	2	2	2	2	1	1	3	2	3	0	0	2
1	1	3	2	1	4	5	1	2	0	1	0	0	0	1	0	1	0	0	0	1	3	1	1	1	0	0	0	0	1	0	0	0	0	1	1	2	1	1	2	1	1	4	3	1	0	2	1	1	0
1	1	3	2	1	5	3	1	3	0	1	0	0	0	1	0	1	0	0	0	1	4	8	1	1	0	0	0	0	1	0	1	0	0	2	3	1	1	1	2	2	1	2	2	2	2	2	1	1	4
1	1	3	2	1	3	5	1	5	0	1	0	0	0	0	0	1	0	0	0	0	5	5	1	1	0	0	0	0	1	0	0	0	0	2	1	1	2	1	1	1	2	0	1	1	0	3	0	2	2
1	1	3	2	1	3	5	1	5	0	1	0	0	0	0	0	1	0	0	0	0	5	5	1	1	0	0	0	0	1	0	0	0	0	2	1	1	2	1	1	1	2	0	1	1	0	3	0	2	2
1	1	3	2	2	3	3	2	4	1	0	0	0	0	1	0	0	1	0	0	1	6	10	1	1	0	1	0	0	1	1	0	0	0	1	2	2	1	1	1	1	1	1	1	1	2	2	1	1	2
1	1	3	2	1	3	5	1	5	0	1	0	0	0	0	0	1	0	0	0	0	5	5	1	1	0	0	0	0	1	0	0	0	0	2	1	1	2	1	1	1	2	0	1	1	0	3	0	2	2
1	1	3	2	2	4	2	2	3	0	1	0	0	0	1	0	1	0	0	0	1	7	5	1	1	0	0	0	0	1	0	0	0	0	1	2	2	1	1	2	1	2	1	3	3	2	3	1	1	3
1	1	2	2	1	4	5	2	1	0	1	1	1	0	0	0	0	0	0	0	1	3	1	3	1	0	1	0	0	1	0	0	0	0	1	2	1	1	1	2	1	1	1	2	2	1	3	1	1	3
1	3	4	1	3	4	1	2	1	1	1	1	0	0	0	0	1	0	0	0	0	5	2	3	1	0	0	0	0	1	0	0	0	0	2	2	2	1	1	1	2	2	1	2	2	0	1	1	1	2
2	1	1	2	2	3	3	1	4	0	1	0	0	0	0	0	0	1	0	0	0	5	5	2	1	0	0	0	0	1	0	0	0	0	1	1	2	2	1	1	3	3	2	2	1	1	1	1	1	1
1	1	1	2	2	4	3	1	2	0	1	1	0	0	0	0	1	1	0	0	0	6	7	1	1	0	0	0	0	1	0	0	0	0	1	2	2	2	1	1	1	1	0	1	0	1	1	1	0	0
1	4	3	1	4	4	3	3	4	0	0	1	0	0	1	0	1	0	0	0	1	5	5	1	1	0	0	0	0	1	0	0	0	0	1	2	1	1	1	1	3	3	3	3	2	1	2	1	1	3
2	1	3	2	2	2	5	2	2	0	1	0	1	0	1	1	0	1	1	0	0	5	5	3	1	0	1	0	0	1	0	0	0	0	2	2	2	1	2	2	1	1	4	4	0	1	4	4	4	4
1	1	2	2	1	3	5	2	3	0	1	0	0	0	1	0	1	1	0	0	1	6	8	1	1	0	0	0	0	1	0	0	0	0	1	2	1	1	1	2	1	2	3	2	1	2	2	0	0	1
1	4	4	1	3	4	6	1	3	0	1	1	0	0	1	0	1	0	0	0	1	5	4	3	1	0	0	0	0	1	0	0	0	0	1	1	1	2	2	2	2	2	1	1	1	1	1	2	1	3
2	1	4	2	2	2	5	1	3	0	1	1	0	0	1	1	1	1	1	1	1	5	6	1	1	0	1	1	0	1	0	0	0	0	2	2	1	1	2	2	1	1	1	0	1	1	0	1	1	1
1	1	3	2	1	4	3	1	3	0	1	0	1	0	1	0	0	0	1	0	1	6	6	3	1	0	0	0	0	1	0	0	0	0	1	1	1	1	2	2	3	3	1	3	4	4	4	1	1	4
1	1	3	2	1	4	5	1	3	1	0	1	0	0	0	0	0	1	0	0	0	4	4	2	1	0	0	0	0	1	0	0	0	0	2	2	1	1	2	2	3	3	3	3	3	2	3	1	0	2
2	2	6	2	1	5	1	2	2	0	1	1	1	0	1	0	0	1	1	0	1	4	2	3	1	0	0	0	0	1	0	0	0	0	2	2	1	1	2	2	2	2	1	1	1	1	1	1	1	1
1	1	3	2	1	4	5	1	3	0	1	1	0	0	0	0	0	1	0	0	0	6	7	1	1	0	0	1	0	1	1	1	0	0	2	2	2	2	1	2	2	1	3	2	2	2	2	0	2	0
1	2	4	2	1	5	2	1	4	0	1	1	1	0	0	0	1	1	1	0	1	3	3	2	1	0	0	0	0	1	0	0	0	0	2	2	1	1	2	1	1	1	2	2	2	2	3	0	2	2
1	1	3	2	1	5	3	1	2	1	1	1	0	0	0	1	0	1	0	0	0	6	7	1	1	0	0	0	0	1	0	0	0	0	1	2	1	1	1	2	2	1	1	2	3	1	2	1	1	2
2	2	4	1	2	5	6	1	3	1	1	1	1	0	0	1	1	1	0	0	0	8	6	1	0	0	1	1	0	1	0	0	0	0	1	2	1	2	1	2	1	1	1	0	1	1	2	2	2	1
1	1	3	2	1	3	5	1	3	1	0	0	0	0	1	0	0	1	0	0	1	6	5	3	0	0	1	0	0	1	0	0	0	0	1	1	2	1	1	1	1	2	1	1	1	1	3	2	2	3
1	1	3	2	1	4	5	1	4	0	0	0	0	0	1	0	0	0	0	0	1	5	6	3	0	0	1	0	0	1	0	0	1	0	2	2	1	1	1	1	2	3	1	1	0	1	1	1	1	1
1	1	3	2	1	3	5	3	4	0	0	0	0	0	1	0	0	0	0	0	1	5	5	1	1	0	0	0	0	1	0	0	0	0	2	2	1	1	2	2	2	2	2	2	1	1	3	3	2	2
1	3	4	1	4	3	3	2	3	1	1	0	0	0	0	1	0	1	0	0	0	2	2	3	1	0	0	0	0	1	0	0	0	0	2	1	1	1	2	2	2	3	3	2	0	2	2	0	0	2
1	3	3	1	4	5	2	1	2	0	0	1	0	0	0	0	0	1	0	0	0	1	6	1	1	0	0	0	0	1	0	0	0	0	2	2	2	1	1	1	2	2	1	1	1	1	1	2	2	2
1	2	4	2	2	5	1	1	1	0	1	1	0	0	0	0	1	1	0	0	0	7	2	2	0	0	1	1	0	1	0	0	0	0	2	2	1	1	2	2	1	3	3	3	3	2	3	2	0	3
2	1	3	2	2	2	5	2	2	0	1	0	1	0	1	1	0	1	1	0	0	5	5	3	1	0	1	0	0	1	0	0	0	0	2	2	2	1	2	2	1	1	4	4	0	1	4	4	4	4
1	1	2	2	2	3	3	2	3	1	0	1	0	0	1	0	0	1	0	0	1	6	4	1	1	0	1	1	0	1	0	1	0	0	2	1	1	2	1	1	2	1	3	2	1	2	2	2	1	3
1	2	2	1	2	5	5	1	2	0	1	0	0	0	0	0	1	0	0	0	0	4	4	1	1	0	0	1	0	1	0	0	0	0	1	2	1	2	1	2	1	2	3	3	1	2	3	2	1	2
1	1	3	2	2	5	5	1	3	0	1	1	0	0	0	0	1	0	0	0	0	3	8	2	1	0	0	0	0	1	0	0	1	0	1	1	2	2	1	1	1	2	1	1	1	1	1	0	1	3
2	1	3	2	1	3	5	1	3	1	1	1	1	0	0	1	1	1	0	0	0	6	6	3	0	1	1	0	0	1	0	1	0	0	1	2	2	1	1	2	3	3	2	2	1	1	1	1	2	2
1	2	3	1	3	4	1	1	4	0	1	1	0	0	1	0	1	1	0	0	1	7	4	3	1	0	1	1	0	1	0	0	0	0	1	1	1	1	1	2	1	1	3	3	2	2	3	1	1	2
1	1	2	2	1	4	5	1	4	1	1	1	0	0	1	1	1	1	0	0	1	8	5	3	1	0	1	1	0	1	0	0	0	0	2	2	2	1	1	1	2	3	1	2	2	3	3	4	4	3
1	1	4	2	1	5	5	1	3	1	1	1	0	0	0	1	1	1	0	0	0	5	7	1	0	0	1	1	1	1	0	0	0	0	1	2	2	1	1	2	2	2	3	3	1	2	2	3	3	2
1	1	3	2	1	3	3	1	5	0	1	0	0	0	0	0	1	0	0	0	0	7	10	1	1	0	0	0	0	0	1	0	0	0	2	2	1	2	1	1	2	2	2	3	1	1	1	4	4	0
1	1	3	2	3	4	5	1	3	0	1	0	0	0	1	0	1	0	0	0	1	6	4	3	1	0	1	1	0	1	0	0	0	0	1	2	2	1	1	1	1	1	1	1	1	1	1	1	1	1
1	1	2	2	1	3	5	1	3	1	1	1	0	0	0	1	1	1	0	0	0	2	6	1	1	0	0	0	0	1	0	0	0	0	2	3	2	1	1	2	2	2	2	2	1	1	2	1	0	0
1	1	2	2	2	4	5	3	2	0	1	0	0	0	0	0	1	0	0	0	0	3	6	1	1	0	0	0	0	1	0	0	0	0	1	2	1	1	1	2	1	1	0	2	2	2	1	2	1	2
1	2	5	1	2	5	1	1	2	1	1	1	0	0	0	1	0	1	0	0	0	4	1	2	1	0	1	0	0	1	0	0	0	0	1	1	1	1	1	1	3	3	2	2	2	2	3	2	2	0
1	1	5	2	1	3	3	1	3	1	0	1	0	0	0	0	1	0	0	0	1	5	5	2	1	0	1	0	0	1	0	0	0	0	2	1	1	2	2	1	2	1	3	3	0	2	3	2	2	2
1	1	3	2	1	4	5	1	3	0	1	0	0	0	0	0	1	0	0	0	0	6	5	3	1	0	1	1	0	1	0	0	0	0	1	2	2	2	1	1	1	1	4	1	2	1	1	1	1	2
2	2	5	2	1	5	3	2	3	0	1	1	0	0	0	0	1	1	0	0	0	5	4	2	1	0	1	0	0	1	0	0	0	0	2	1	1	2	1	1	2	2	1	1	2	2	2	1	1	2
2	2	3	2	1	4	1	3	4	0	1	1	0	0	1	0	1	1	1	0	1	8	5	3	0	0	1	0	0	1	0	0	0	0	1	1	2	1	1	2	3	2	1	1	0	1	1	1	1	1
1	1	4	2	1	5	1	2	2	1	0	1	0	0	1	1	0	1	0	0	1	4	5	3	1	0	0	0	0	1	0	0	0	0	1	2	2	2	1	1	3	3	1	1	0	2	2	0	2	2
2	3	5	3	3	4	1	2	1	1	0	0	0	0	0	0	0	0	0	0	1	1	1	3	1	0	0	0	0	1	0	0	0	0	1	1	2	2	2	2	1	1	2	2	1	1	1	1	0	2
2	2	2	2	1	4	1	1	3	1	0	0	0	0	0	1	0	0	0	0	0	2	5	1	1	0	0	0	0	1	0	0	1	0	1	2	2	1	1	1	2	3	1	1	3	1	1	1	1	1
1	1	4	2	2	4	5	1	4	0	1	1	1	0	1	0	1	0	0	0	1	7	6	1	1	0	1	1	0	1	0	1	0	0	2	3	2	1	1	2	1	1	1	4	4	2	4	0	4	2
1	1	4	1	2	5	6	1	2	0	1	1	0	0	0	0	1	1	0	0	0	3	3	3	1	0	0	0	0	1	0	0	0	0	2	2	1	1	1	1	3	3	2	2	3	2	2	0	2	3
2	1	2	2	1	4	3	3	3	0	1	0	1	0	1	0	1	0	1	0	1	8	4	2	0	0	1	0	0	1	0	0	0	0	2	2	2	2	2	1	1	1	2	1	1	2	2	1	1	3
1	1	5	2	1	4	2	1	1	1	1	1	1	1	1	1	1	1	1	1	1	1	1	3	1	0	0	0	0	1	0	0	0	0	2	2	1	2	2	2	3	3	3	4	3	3	3	0	0	3
1	2	1	1	3	4	1	2	1	0	0	1	0	0	0	0	0	1	0	0	0	6	9	1	1	0	0	1	0	1	0	1	1	0	1	2	1	2	1	2	1	2	3	3	1	2	2	3	2	3
1	1	4	2	2	3	3	2	2	0	1	1	0	0	0	0	1	1	0	0	0	5	4	2	1	0	0	0	0	1	0	0	0	0	2	2	1	1	1	2	1	2	3	3	2	2	3	1	0	4
1	1	2	2	2	3	5	2	4	0	1	0	0	0	1	1	1	1	0	0	1	10	5	2	1	0	1	1	0	1	0	0	0	1	2	1	1	2	2	1	1	3	2	2	2	2	1	1	2	3
1	1	2	2	1	4	5	2	1	0	1	1	1	0	0	0	0	0	0	0	1	3	1	3	1	0	1	0	0	1	0	0	0	0	1	2	1	1	1	2	1	1	1	2	2	1	3	1	1	3
1	1	4	2	2	3	5	1	3	0	0	1	0	0	0	1	1	1	0	0	0	4	8	2	1	1	0	0	0	1	0	0	0	0	1	2	1	1	1	1	1	1	3	3	1	1	1	0	0	3
1	1	3	2	1	2	5	3	2	0	1	0	1	0	1	0	1	0	1	0	0	8	9	1	0	0	0	0	1	1	0	0	0	0	2	3	1	1	1	2	1	1	2	2	2	2	2	2	2	2
1	1	5	2	1	5	1	1	3	0	1	0	0	0	1	0	1	0	0	0	0	5	6	1	1	0	1	0	0	1	0	0	0	0	2	2	1	2	2	1	1	1	1	1	2	1	1	2	1	2
1	2	3	2	1	4	1	2	2	0	1	0	0	0	0	0	1	0	0	0	0	8	3	1	1	0	1	0	0	1	0	0	0	0	1	2	2	2	1	1	2	2	2	2	1	2	2	1	2	3
2	1	2	2	2	1	6	1	2	0	0	0	1	0	1	0	0	0	1	0	1	5	5	3	1	0	1	1	0	1	0	0	0	0	2	2	1	1	2	2	1	1	1	1	2	2	2	2	2	2
2	1	4	2	2	3	6	1	2	0	0	1	0	0	0	0	0	1	0	0	0	1	1	2	1	0	0	0	0	1	0	0	0	0	2	2	1	1	1	2	3	3	1	1	1	1	1	0	0	1
1	4	2	1	4	2	3	3	2	0	0	0	1	0	0	0	0	0	1	0	1	5	3	2	1	0	0	0	0	1	0	0	0	0	2	2	1	1	2	2	1	2	3	3	2	2	2	1	1	2
1	1	4	2	1	5	5	1	4	1	0	0	0	0	0	0	0	1	0	0	0	5	3	1	1	0	0	0	0	1	0	0	0	0	2	3	2	1	1	2	1	1	1	2	1	1	1	1	1	3
1	1	3	2	1	4	5	1	3	0	1	0	0	0	0	0	1	0	0	0	0	6	5	3	1	0	1	1	0	1	0	0	0	0	1	2	2	2	1	1	1	1	4	1	2	1	1	1	1	2
1	1	3	2	1	3	5	1	4	0	1	1	0	0	1	0	1	1	0	0	1	5	5	3	1	0	0	0	0	1	0	1	0	0	1	1	2	2	1	1	1	1	1	1	1	1	2	1	1	2
1	2	3	1	3	3	3	2	2	0	1	0	0	0	0	0	1	0	0	0	0	6	6	1	1	0	0	0	0	1	0	0	0	0	1	1	2	2	1	1	2	2	1	1	1	1	3	1	1	4
1	1	2	2	2	3	2	1	2	0	0	1	0	0	0	1	1	1	0	0	0	8	7	1	0	0	1	1	0	1	1	1	0	0	1	2	2	2	1	2	1	1	1	3	1	1	1	1	1	1
1	1	3	2	1	2	5	1	3	0	1	0	0	0	0	0	1	0	0	0	0	9	10	1	1	0	0	0	0	1	0	0	0	0	2	2	1	1	2	1	2	2	0	1	0	1	0	2	2	2
1	2	6	1	4	4	1	2	2	1	1	1	0	0	0	1	0	1	0	0	1	3	3	3	1	0	0	0	0	1	0	0	0	0	1	1	2	1	1	1	1	1	3	3	1	1	3	2	1	3
1	1	2	2	1	4	3	3	2	1	1	1	1	0	1	0	1	1	1	0	0	3	2	2	1	1	1	1	1	1	0	0	0	1	2	2	2	1	1	1	2	3	3	3	2	1	2	1	1	3
2	2	2	2	1	3	2	1	2	0	1	0	0	0	0	0	1	0	0	0	0	2	5	1	1	0	0	0	0	0	1	0	0	0	3	3	1	1	1	1	3	3	3	2	2	1	0	2	1	2
1	2	6	2	1	5	3	2	2	0	1	0	1	0	0	0	1	0	0	0	0	6	5	1	1	0	0	1	0	1	0	1	0	0	1	2	2	1	1	2	1	1	1	3	2	1	3	2	2	2
1	2	3	1	2	5	5	2	1	0	1	1	0	0	0	0	1	0	1	0	1	2	2	3	1	0	0	0	0	1	0	0	0	0	2	2	1	1	1	1	2	2	2	2	2	2	2	2	2	3
1	3	4	1	3	5	3	2	2	0	1	1	0	0	1	0	1	1	0	0	1	4	4	3	1	0	0	0	0	1	0	0	0	0	2	2	1	1	2	2	1	1	2	4	2	1	2	1	2	2
2	2	2	2	2	5	1	1	3	1	1	1	0	0	0	1	1	1	0	0	0	4	6	1	1	0	0	0	0	1	0	0	0	0	1	2	1	1	1	2	3	3	2	3	2	1	1	1	1	3
2	1	3	2	2	4	5	1	2	0	1	0	0	0	1	0	1	0	0	0	1	2	4	3	1	0	1	0	0	1	0	1	0	0	2	2	1	1	1	1	1	1	1	1	1	1	1	1	1	1
1	1	2	2	2	4	5	2	1	1	1	0	0	0	1	0	0	1	0	0	1	4	3	2	1	0	0	0	0	1	0	0	0	0	2	1	1	2	2	1	2	1	1	1	1	1	1	0	1	0
2	1	3	2	1	3	5	1	3	0	1	0	1	0	1	0	0	0	0	0	1	5	8	3	1	0	1	0	0	1	1	0	0	0	1	1	2	2	1	1	2	3	1	2	2	2	2	3	3	1
1	1	2	2	1	4	1	2	4	0	1	1	0	0	0	0	1	1	0	0	0	5	6	3	1	0	0	0	0	1	0	0	0	0	1	1	2	2	1	1	3	3	1	3	0	2	2	1	1	3
2	1	3	2	1	4	3	2	2	0	1	1	1	1	1	0	1	0	1	1	1	1	1	3	1	0	0	0	0	1	0	0	0	0	2	2	1	1	2	2	2	2	2	2	2	2	2	2	1	2
1	1	3	1	3	3	6	2	3	0	1	0	0	0	0	0	1	0	0	0	0	5	5	1	1	0	0	0	0	1	0	0	0	0	1	1	1	1	1	1	1	1	1	1	2	2	3	1	1	2
1	1	4	2	2	5	2	1	3	1	0	1	0	0	0	1	0	1	0	0	0	6	5	2	1	0	0	0	0	1	0	0	0	0	1	1	1	1	1	1	2	1	2	2	2	2	3	2	2	3
1	3	2	1	3	1	3	2	4	1	0	0	0	0	0	0	0	1	0	0	0	5	7	1	1	0	0	0	0	1	0	0	0	0	1	2	1	1	2	2	2	2	3	3	1	1	3	2	2	2
1	1	4	2	2	2	6	1	4	0	1	1	0	0	0	0	1	1	0	0	0	1	1	2	1	0	0	0	0	1	0	0	0	0	2	2	1	1	2	2	2	2	2	3	2	3	3	0	0	2
1	1	3	2	1	2	5	2	2	0	1	0	1	0	1	0	1	0	0	0	1	5	3	1	1	0	0	0	0	1	0	0	0	0	1	2	2	2	1	1	2	3	3	3	1	1	3	1	1	3
1	2	2	2	2	5	3	2	3	1	1	0	0	0	1	0	1	0	0	0	1	3	5	3	1	0	0	0	0	1	0	0	0	0	2	2	1	2	2	1	3	2	3	3	1	0	2	1	1	2
1	1	2	2	2	3	2	2	2	0	1	0	1	0	1	0	1	0	1	0	0	7	7	1	1	0	1	1	0	1	0	0	0	0	2	2	1	1	1	2	2	2	1	1	1	1	1	1	1	0
1	4	2	1	3	4	1	1	2	0	0	1	0	0	0	1	0	0	0	0	0	8	4	2	1	0	0	0	1	1	0	0	0	0	1	1	1	1	1	1	2	3	2	3	1	1	1	1	2	2
2	1	3	2	2	1	3	2	5	0	0	0	0	0	1	0	0	0	0	0	1	5	5	3	1	0	0	0	0	1	0	0	0	0	1	1	2	2	2	2	3	3	3	2	2	0	0	1	1	0
1	1	3	1	2	2	3	2	3	0	1	0	0	0	0	0	1	0	0	0	0	10	10	1	1	0	0	0	0	1	0	0	0	0	1	1	2	1	1	1	1	1	0	2	1	1	2	2	1	1
2	1	2	2	2	4	1	1	2	0	1	1	0	0	1	0	1	1	0	0	1	4	1	3	1	0	0	1	0	1	0	0	0	0	2	2	1	2	1	1	3	3	3	3	1	3	3	1	1	2
1	2	4	2	1	4	1	2	2	1	0	1	0	0	0	1	0	1	0	0	0	5	3	2	1	0	0	1	0	1	0	0	0	0	2	2	1	1	1	1	1	2	2	2	2	2	3	2	1	1
2	2	3	1	3	4	1	1	3	0	1	0	0	0	0	0	1	0	0	0	0	7	7	1	1	0	0	0	0	1	0	0	0	0	2	2	2	1	1	2	2	2	2	2	1	2	3	2	2	3
1	1	2	2	1	4	1	2	4	0	1	1	0	0	0	0	1	1	0	0	0	5	6	3	1	0	0	0	0	1	0	0	0	0	1	1	2	2	1	1	3	3	1	3	0	2	2	1	1	3
1	2	4	2	1	3	1	2	2	0	1	0	0	0	0	0	1	0	0	0	0	5	5	3	1	0	0	0	0	1	0	0	0	0	1	1	1	1	1	2	1	2	1	2	1	1	1	1	1	2
2	1	2	2	1	4	5	1	1	1	1	0	0	0	1	0	1	0	0	0	1	4	2	3	1	0	1	1	0	1	0	1	0	0	2	2	2	1	2	2	1	2	4	4	3	2	2	3	2	3
2	1	2	2	1	4	5	1	1	0	0	1	1	0	1	0	1	1	0	0	1	1	1	2	1	0	0	0	0	1	0	0	0	0	2	2	1	1	2	2	3	3	2	3	3	2	3	2	0	2
1	1	6	2	2	3	3	1	3	0	0	1	0	0	0	0	1	0	0	0	1	5	6	1	1	0	0	1	0	1	1	0	0	0	1	2	1	2	1	2	1	2	1	2	0	1	1	3	3	0
1	2	4	2	2	2	3	1	2	0	0	1	0	0	0	0	0	0	1	0	0	9	6	2	0	0	1	0	0	0	0	0	1	0	1	2	1	1	1	2	2	1	2	1	2	1	2	1	2	1
2	1	6	2	2	5	3	1	1	0	1	1	0	0	1	0	1	1	0	0	1	4	1	1	0	0	1	1	1	1	0	0	0	1	2	3	1	1	1	2	2	3	1	1	1	1	1	0	0	1
2	2	3	1	3	2	6	1	1	0	1	0	1	1	1	0	1	0	0	1	1	5	5	1	1	0	1	0	0	1	0	1	0	0	3	3	1	1	2	2	2	2	3	4	2	3	3	2	2	2
2	2	6	2	1	4	1	1	2	0	1	0	1	0	0	0	1	0	0	0	1	8	8	2	1	0	0	0	0	1	0	0	0	0	2	1	1	1	2	1	3	2	2	2	1	2	2	1	1	0
2	1	2	2	2	4	6	1	1	0	0	1	0	0	0	1	1	1	0	0	0	5	1	1	0	0	1	0	0	1	0	0	0	0	1	3	2	1	1	2	1	3	1	1	1	1	1	0	1	0
1	1	3	2	2	4	5	2	3	0	1	0	0	0	0	1	0	0	0	0	0	5	4	3	0	0	0	1	0	1	0	0	0	0	1	1	2	2	1	1	2	2	3	3	1	2	2	2	2	1
2	1	2	2	2	4	2	1	5	1	1	1	1	1	1	0	0	1	0	0	1	4	10	3	1	0	0	0	0	1	0	0	0	0	3	1	1	2	2	1	1	3	1	3	3	3	3	0	2	4
1	2	5	1	2	5	1	1	2	1	1	1	0	0	0	1	0	1	0	0	0	4	1	2	1	0	1	0	0	1	0	0	0	0	1	1	1	1	1	1	3	3	2	2	2	2	3	2	2	0
1	2	4	3	3	5	6	3	2	0	1	1	0	0	0	0	1	1	0	0	0	5	5	3	1	1	1	0	0	1	1	0	0	0	1	2	2	2	1	2	2	2	1	2	1	2	1	1	1	0
1	1	1	2	2	4	5	1	2	0	1	0	0	0	0	0	1	0	0	0	0	7	4	3	0	0	1	0	1	1	0	0	0	0	1	1	1	1	1	1	1	1	1	2	2	2	2	1	1	2
1	1	6	2	2	4	5	1	2	1	1	1	1	0	0	1	1	1	1	0	0	4	3	3	1	0	1	1	1	1	0	0	1	1	2	2	1	2	2	2	1	1	1	1	1	1	1	1	0	1
1	1	3	2	2	3	5	1	5	0	0	1	0	0	0	0	1	0	0	0	0	10	10	1	1	0	0	0	0	0	0	0	1	0	1	2	2	2	1	2	1	2	2	2	0	1	1	2	2	2
1	2	3	2	2	5	6	1	2	0	1	1	0	0	0	0	1	1	0	0	0	1	1	3	1	0	0	0	0	1	0	0	0	0	2	2	1	1	2	2	2	2	3	3	1	3	1	0	0	2
1	1	6	2	1	4	1	1	2	1	1	1	0	0	0	1	1	1	0	0	0	4	5	1	1	0	0	0	0	1	0	0	0	0	2	2	1	1	2	2	2	2	2	3	1	2	3	1	1	3
2	1	3	2	1	3	2	1	1	1	0	0	0	0	0	1	0	0	0	0	0	2	3	1	0	0	1	1	0	1	0	0	0	0	2	2	1	2	1	2	2	2	2	3	1	3	0	2	0	1
1	3	4	1	3	5	1	1	3	0	0	0	1	0	0	0	0	0	1	0	0	5	8	1	1	0	0	0	0	1	0	0	0	0	1	2	2	1	1	2	2	3	1	1	2	3	1	1	1	2
2	2	4	1	2	2	1	2	1	0	0	0	0	0	1	0	0	0	0	0	1	1	1	1	0	1	0	0	0	1	0	0	0	0	1	2	2	1	1	2	3	3	1	1	0	0	0	0	0	1
1	1	3	2	2	4	5	1	4	0	1	0	0	0	1	0	1	0	0	0	1	5	8	1	1	1	0	0	1	1	0	1	0	0	2	2	2	1	1	2	1	3	1	1	1	1	1	0	0	1
1	1	3	2	1	2	5	3	3	0	0	1	0	0	0	0	1	1	0	0	0	5	4	3	0	1	1	1	0	1	0	0	0	0	2	2	1	1	2	2	1	2	1	2	2	1	1	1	1	2
1	1	2	2	2	4	2	1	4	1	0	1	0	0	1	1	0	1	0	0	0	4	8	1	1	0	0	1	0	1	0	0	0	0	2	3	1	1	1	2	3	1	2	2	2	2	2	1	1	3
1	1	6	2	2	4	5	1	3	1	1	1	0	0	0	0	1	0	0	0	0	9	4	2	0	0	1	0	0	1	0	0	0	0	1	1	1	2	1	1	1	1	1	3	1	1	1	0	1	1
1	3	6	1	4	2	1	1	5	0	1	0	0	0	0	0	1	0	0	0	0	8	5	2	1	0	0	0	0	1	0	0	0	0	2	2	2	1	1	1	2	3	1	1	2	2	3	2	2	4
1	1	6	2	1	2	5	1	4	0	1	0	0	0	0	0	1	0	0	0	0	6	4	2	1	0	1	0	0	1	0	0	0	0	1	1	2	2	1	1	3	3	0	1	0	1	0	1	1	3
1	1	2	2	2	4	3	2	3	0	1	0	0	0	1	0	1	0	1	0	1	5	6	1	1	0	1	0	0	1	0	0	0	0	2	2	1	1	2	2	2	2	1	1	1	1	1	2	1	3
2	1	3	2	1	4	3	1	3	0	1	0	1	0	1	0	1	0	0	0	0	5	6	1	0	0	1	1	0	1	0	0	0	0	2	2	1	2	2	1	3	2	3	3	2	1	2	1	0	4
1	2	1	1	2	5	3	2	3	0	0	0	1	0	0	0	1	0	0	0	0	5	7	2	1	0	0	0	0	1	0	0	0	0	1	1	1	1	1	1	1	1	2	1	1	1	1	1	1	1
2	1	6	2	2	4	5	1	3	1	0	1	0	0	0	1	0	1	0	0	1	6	5	2	1	0	0	1	0	1	0	0	0	0	1	2	2	1	1	2	3	3	1	3	2	2	1	1	0	3
2	1	6	2	1	3	5	1	3	0	0	1	0	0	0	0	0	1	0	0	0	8	5	2	0	0	1	0	0	1	0	0	0	0	2	1	1	2	2	1	2	2	1	2	2	2	1	1	0	3
1	1	3	2	2	4	1	2	3	0	1	0	0	0	0	0	1	0	0	0	1	6	4	2	0	0	1	0	0	1	0	0	0	0	2	1	1	1	2	1	1	2	2	2	1	2	2	3	2	0
1	1	3	2	1	4	3	3	2	0	1	0	0	0	0	0	1	0	0	0	0	5	5	3	1	0	0	1	0	1	0	0	0	0	2	2	1	2	2	1	1	1	0	1	0	1	1	1	1	1
1	3	6	1	4	3	3	2	2	0	1	0	1	0	0	0	1	0	1	0	0	7	7	1	1	0	0	0	0	1	0	0	0	0	2	2	1	2	1	2	1	1	4	1	0	3	3	3	1	4
2	1	6	2	1	4	5	2	2	0	1	0	0	0	0	0	1	0	0	0	0	6	6	3	1	0	0	0	0	1	0	0	0	0	3	3	1	1	2	2	1	3	1	1	2	4	4	3	3	3
1	2	2	1	2	5	2	2	1	0	1	1	0	0	1	0	1	1	0	0	0	6	6	3	1	0	1	1	0	1	0	1	1	0	2	1	1	1	2	1	2	1	1	1	1	1	1	1	1	1
1	1	2	2	2	3	5	1	3	0	0	0	0	0	1	0	1	0	0	0	0	9	7	1	0	1	0	0	0	1	0	0	0	0	1	2	1	2	1	2	1	1	0	0	2	2	3	2	1	2
1	1	3	1	1	4	2	1	2	1	1	0	0	0	0	1	1	0	0	0	0	4	4	1	1	0	0	1	0	1	0	0	1	0	3	3	1	2	2	2	2	2	3	4	2	3	3	2	2	3
1	2	6	2	2	5	1	1	2	1	1	0	1	0	1	1	1	0	1	0	1	8	2	1	1	0	1	1	0	1	0	0	0	0	1	2	2	1	1	2	1	1	2	2	1	1	3	3	2	3
2	1	6	2	2	4	3	2	2	1	0	0	1	0	0	1	0	0	1	0	0	7	9	1	1	0	0	0	0	1	0	0	0	0	1	2	1	1	1	2	1	2	1	1	1	1	3	1	1	3
1	1	3	2	2	3	5	1	3	0	1	0	0	0	0	0	1	0	0	0	0	9	4	2	1	0	1	0	0	1	0	0	0	0	2	1	1	1	2	2	1	2	3	3	2	1	1	2	2	1
1	2	1	2	1	4	6	1	2	1	0	1	0	0	0	1	0	1	0	0	0	3	3	3	1	0	0	0	0	1	0	0	0	0	2	2	1	1	1	2	3	3	3	3	2	1	1	1	0	2
2	1	3	2	2	4	5	1	2	0	1	1	0	0	0	0	1	1	0	0	0	6	8	1	0	1	1	1	0	1	0	0	0	0	2	3	1	1	1	2	3	3	1	2	3	3	3	2	2	3
1	1	3	2	1	2	5	1	2	0	1	0	1	0	0	0	1	1	1	0	0	6	3	3	1	0	0	1	0	1	0	0	0	1	1	2	2	1	1	2	2	2	3	2	1	2	3	2	1	3
2	2	2	2	1	4	2	1	2	0	0	1	0	0	0	0	0	1	0	0	0	2	5	1	1	0	1	0	0	1	0	0	0	0	2	2	1	1	2	1	3	1	0	1	0	2	1	0	0	2
1	1	3	2	1	3	1	1	4	0	0	1	0	0	0	0	0	1	0	0	0	6	4	2	1	0	0	0	0	1	0	0	0	0	1	1	2	2	1	1	1	1	2	0	1	0	2	3	0	0
1	1	6	2	2	5	2	2	4	1	0	0	0	0	0	0	0	1	0	0	0	3	9	1	1	0	1	1	0	1	0	0	0	0	2	3	1	2	1	2	1	3	2	4	1	1	1	1	1	2
1	1	3	2	1	4	2	1	2	0	1	0	1	0	1	0	1	0	1	0	1	5	3	1	1	0	0	0	0	1	0	0	0	0	2	3	1	1	2	2	1	2	1	1	3	2	2	2	1	2
2	1	2	2	2	2	5	1	3	1	1	1	1	1	1	0	1	1	1	0	1	8	9	2	1	0	1	1	0	1	0	0	0	0	1	1	2	1	1	1	1	3	1	4	1	3	4	4	3	1
2	1	2	2	2	2	5	1	3	0	1	1	1	0	1	0	1	1	0	0	1	8	9	2	1	0	1	0	0	1	0	0	0	0	1	2	2	1	1	1	1	2	1	1	2	2	2	2	1	2
2	1	1	2	2	3	5	1	2	0	1	0	1	0	1	0	1	1	1	0	1	8	2	3	0	0	1	0	0	1	0	0	0	0	2	2	1	1	1	2	2	2	1	1	1	2	2	2	1	2
2	1	2	2	2	4	3	1	3	1	1	1	0	0	0	1	1	1	0	0	0	5	6	1	1	0	1	1	0	1	0	0	1	0	1	2	2	2	1	2	3	3	4	3	2	2	2	2	2	3
1	1	3	2	1	4	5	1	3	0	1	0	1	0	1	1	1	0	1	0	0	7	3	2	1	0	0	0	0	1	0	0	0	0	2	2	1	1	1	1	2	2	1	3	1	1	1	0	1	0
1	2	3	2	1	4	2	2	3	0	1	1	0	0	1	0	1	1	0	0	1	6	8	1	1	0	0	0	0	1	0	0	0	0	1	2	2	1	1	2	2	3	2	3	2	1	1	2	2	2
2	2	2	2	1	4	2	1	2	0	0	1	0	0	0	0	0	1	0	0	0	2	5	1	1	0	1	0	0	1	0	0	0	0	2	2	1	1	2	1	3	1	0	1	0	2	1	0	0	2
1	1	3	2	1	5	3	1	2	1	1	1	0	0	0	0	1	1	0	0	0	4	4	1	1	0	1	1	0	1	0	0	0	0	1	2	2	2	1	1	1	1	2	2	1	2	1	1	0	2
2	2	2	1	2	3	1	2	3	0	1	0	0	0	0	0	1	0	0	0	0	6	6	1	0	0	0	1	0	1	0	0	0	0	2	2	2	2	1	2	1	1	1	0	0	4	4	1	3	1
2	1	2	2	2	2	1	2	3	0	0	0	0	0	1	0	0	0	0	0	1	6	7	1	0	0	1	0	0	0	0	1	0	0	2	3	2	1	2	2	2	2	2	2	3	1	3	2	1	2
1	1	3	2	1	4	6	2	2	0	0	0	1	0	0	0	0	1	0	0	0	8	5	3	1	0	0	0	0	1	0	0	0	0	3	2	2	1	1	2	1	3	3	2	2	1	1	0	0	2
1	1	3	2	1	3	5	1	2	1	1	0	1	0	1	0	0	1	0	0	1	6	5	2	1	0	1	0	0	1	0	0	0	0	2	2	1	1	2	2	1	1	2	3	0	2	1	1	1	2
2	1	3	2	1	4	3	1	3	0	0	0	0	0	1	0	0	0	0	0	1	8	4	2	0	0	1	0	0	1	0	0	0	0	2	2	2	2	1	1	1	3	2	1	1	2	1	3	1	0
1	2	6	1	3	4	6	2	2	1	0	0	0	0	0	1	0	0	0	0	0	4	3	1	1	0	0	0	0	1	0	0	0	0	3	2	1	1	2	2	2	3	1	1	1	1	1	1	1	1
2	1	2	2	2	2	1	1	2	0	0	1	0	0	0	0	0	1	0	0	0	5	5	1	1	0	0	0	0	0	0	0	1	0	2	2	1	2	2	1	1	2	1	1	1	1	1	1	1	1
1	2	6	1	3	5	1	2	2	1	0	1	0	0	0	1	0	1	0	0	0	7	9	1	1	0	0	0	0	0	0	0	1	0	2	2	2	2	2	2	2	3	1	0	0	2	3	3	2	4
2	1	1	2	1	3	1	2	2	1	0	1	0	0	0	1	0	1	0	0	0	5	6	1	1	0	0	1	0	1	1	0	0	0	1	2	1	1	2	2	2	2	1	1	1	1	1	1	1	1
1	2	6	2	1	5	2	2	3	0	1	1	0	0	0	0	1	1	0	0	0	3	9	1	1	0	0	1	0	1	0	0	0	0	1	3	1	2	1	2	2	3	2	2	2	2	3	3	1	4
1	3	6	1	3	4	3	1	2	0	0	1	0	0	0	1	1	1	0	0	0	1	4	1	1	0	0	0	1	1	0	0	0	1	2	2	1	1	1	2	3	3	1	3	3	2	3	2	2	3
2	1	6	2	2	4	5	2	3	0	0	1	0	0	0	0	0	1	0	0	0	5	7	3	0	0	1	1	0	1	0	0	0	0	1	1	1	2	2	1	2	3	1	1	1	2	2	1	2	1
2	3	6	1	3	4	1	2	1	0	0	1	0	0	0	0	0	1	0	0	0	5	5	3	1	0	0	0	0	1	0	0	0	0	2	2	2	1	1	1	2	3	1	1	1	1	1	0	1	2
1	1	1	2	1	2	5	2	2	0	1	1	0	0	0	0	1	1	0	0	0	6	4	3	1	0	0	0	0	1	0	0	0	0	1	2	2	1	1	2	2	3	3	2	2	1	1	1	1	2
1	1	6	2	1	4	5	1	3	1	1	0	0	0	0	0	1	1	0	0	0	5	6	1	1	1	0	0	0	1	0	0	0	0	1	2	2	2	1	1	1	2	1	2	3	2	4	3	3	3
2	1	2	2	1	2	5	3	4	1	1	0	0	0	0	1	1	0	0	0	0	3	5	2	1	0	0	1	1	1	0	0	0	0	2	1	1	2	1	1	3	2	2	1	1	2	3	1	1	2
1	4	6	1	2	2	1	1	4	0	0	1	0	0	0	0	1	0	0	0	0	7	4	3	1	0	0	1	0	1	0	0	0	0	2	2	1	1	2	2	1	1	1	1	1	1	1	0	0	1
1	1	6	2	1	4	3	1	1	0	1	0	1	0	0	0	0	1	1	0	0	2	1	1	1	0	0	0	0	1	0	0	0	0	2	2	2	1	1	1	2	3	3	3	2	1	1	2	0	2
1	2	3	1	4	2	6	2	2	1	1	0	0	0	0	1	1	0	0	0	0	5	5	3	1	0	0	0	0	1	0	0	0	0	2	2	1	1	2	2	3	3	3	4	2	3	3	2	2	2
1	1	6	2	2	4	3	2	3	0	1	0	0	0	1	0	1	0	0	0	1	6	5	3	1	0	1	0	0	1	0	0	0	0	2	2	2	1	1	2	2	3	1	2	1	2	2	1	2	3
2	3	6	1	3	4	1	2	3	0	0	0	1	0	0	0	0	0	1	0	0	6	6	1	0	0	1	0	0	0	0	1	0	0	2	3	1	1	1	2	1	2	1	1	1	1	1	1	1	1
1	4	6	1	4	2	3	3	1	0	0	0	1	0	0	0	0	0	0	0	1	3	3	1	1	0	0	0	0	1	0	0	0	0	2	2	1	1	2	2	3	3	2	2	1	1	1	0	0	2
2	2	6	2	1	2	3	3	3	1	1	0	0	0	0	1	1	1	0	0	1	4	7	1	1	0	0	0	1	1	0	0	0	0	2	2	2	1	1	2	2	2	1	1	3	3	3	1	3	3
1	4	2	1	4	2	3	2	3	0	1	1	1	0	0	0	1	1	1	0	0	8	8	3	1	0	0	0	0	1	0	0	0	0	2	2	1	1	2	2	1	2	2	2	1	1	3	2	1	2
2	3	6	1	3	4	1	1	3	0	0	0	1	0	0	0	0	0	1	0	0	7	7	1	1	0	0	0	0	1	0	0	0	0	3	3	1	1	1	2	3	3	1	1	1	1	1	1	1	1
1	1	6	2	1	4	5	1	3	1	1	0	0	0	0	0	1	1	0	0	0	5	6	1	1	1	0	0	0	1	0	0	0	0	1	2	2	2	1	1	1	2	1	2	3	2	4	3	3	3
2	1	3	2	1	5	5	1	3	0	1	0	0	0	0	0	1	0	0	0	1	5	4	3	1	0	1	0	0	1	0	0	0	0	2	1	2	2	1	1	1	1	1	1	2	1	1	1	1	1
1	1	4	2	1	4	5	2	3	1	1	1	1	0	0	0	1	0	1	0	1	4	7	1	1	0	1	0	1	1	0	1	1	0	2	2	1	2	2	1	1	1	1	1	2	1	1	1	1	1
1	2	6	1	3	5	2	1	3	0	1	0	0	0	0	0	1	0	0	0	0	7	7	3	1	0	0	0	0	1	0	0	0	0	1	1	2	2	2	2	3	3	1	2	1	1	1	1	1	1
2	2	6	1	3	4	1	1	2	1	0	0	0	0	0	0	0	1	0	0	1	6	4	3	1	0	0	0	0	1	0	0	0	0	1	1	1	2	2	2	3	3	1	1	1	1	1	1	1	1
2	1	1	2	2	3	2	2	1	1	0	1	0	0	0	1	0	1	0	0	0	5	5	1	1	0	0	1	0	1	0	0	0	0	2	3	1	1	1	1	2	2	1	1	2	2	1	2	2	1
1	5	6	1	4	2	3	3	4	0	1	1	1	0	0	0	1	1	1	0	0	6	6	3	1	0	0	0	0	1	0	0	0	0	2	2	1	1	1	2	3	3	3	3	2	1	1	1	0	4
1	2	6	1	3	4	2	1	3	0	1	1	1	0	1	0	1	1	1	0	1	5	8	1	1	0	0	0	0	1	0	0	0	0	2	1	2	2	2	2	1	1	1	1	1	1	1	0	1	1
2	2	6	2	1	5	6	3	2	0	1	0	0	0	0	0	1	0	0	0	0	7	7	1	1	0	1	0	0	1	0	1	0	0	1	1	2	1	1	2	2	2	3	2	2	1	1	2	2	2
1	1	6	2	1	4	6	1	3	1	1	0	1	0	0	0	1	0	1	0	0	3	8	1	1	0	1	0	0	0	0	1	1	0	1	2	1	1	2	2	3	2	1	3	1	3	2	1	1	3
1	1	3	2	2	4	1	2	3	0	1	0	0	0	0	0	1	0	0	0	1	6	4	2	0	0	1	0	0	1	0	0	0	0	2	1	1	1	2	1	1	2	2	2	1	2	2	3	2	0
2	1	1	2	2	1	6	3	4	0	0	0	0	0	1	0	0	0	0	0	1	5	5	1	1	0	0	0	0	1	0	0	0	0	2	1	1	1	1	1	1	1	2	2	2	2	2	2	2	2
2	2	4	1	3	3	1	1	2	1	1	0	0	0	0	0	1	0	0	0	1	6	2	3	0	0	1	0	0	1	0	0	0	0	2	2	2	1	1	2	2	2	1	1	1	2	2	2	2	4
2	2	1	1	2	2	1	2	2	0	1	0	1	0	1	0	1	0	1	0	1	5	3	3	1	0	0	1	0	1	0	0	0	0	2	2	2	2	1	1	2	3	2	3	2	3	2	1	3	4
1	1	1	2	1	4	2	1	1	0	1	0	0	0	0	0	1	0	0	0	0	6	3	2	1	0	0	0	0	1	0	0	1	0	1	1	2	2	2	1	1	3	1	1	1	2	2	1	1	2
2	1	1	2	2	3	5	2	1	0	1	1	0	0	1	0	0	1	0	0	1	6	3	3	1	0	1	1	1	1	0	0	0	0	2	2	1	1	2	2	1	1	1	1	3	3	3	4	3	0
2	2	6	2	2	3	2	2	1	0	1	0	1	0	0	0	1	0	0	0	1	3	3	1	0	1	0	0	0	1	0	0	0	0	2	3	2	1	2	2	1	3	4	2	4	4	4	4	4	4
2	2	2	2	2	3	1	1	1	0	1	0	0	0	0	0	1	0	0	0	0	4	7	1	0	0	0	1	0	1	0	0	0	0	2	3	1	1	1	2	2	2	2	3	1	3	2	2	0	2
1	1	6	2	2	4	1	2	1	1	1	1	0	0	0	1	1	1	0	0	0	3	7	1	1	0	0	0	1	1	0	1	0	0	1	2	1	1	2	2	1	1	2	3	2	1	1	2	1	3
2	2	4	2	2	2	1	2	1	1	1	1	1	1	1	1	1	1	1	1	1	1	1	3	1	0	0	0	1	1	0	0	0	1	3	3	1	1	1	1	3	3	4	4	2	3	4	0	1	4
1	1	6	2	2	5	3	2	2	0	1	1	0	0	0	0	1	1	1	0	1	6	5	1	1	0	0	0	0	1	0	0	0	0	2	2	1	1	1	2	1	2	2	3	2	1	1	1	1	1
1	1	6	1	3	3	3	2	3	0	0	1	0	0	0	0	0	1	0	0	0	5	5	2	1	0	0	0	0	1	0	0	0	0	2	3	1	1	1	2	3	3	2	1	2	1	1	2	0	1
1	1	6	2	2	4	5	1	2	0	0	1	0	0	0	0	0	1	0	0	0	6	3	2	1	0	1	0	0	1	0	0	0	1	3	1	2	1	2	1	1	2	3	3	2	1	1	1	1	1
1	3	6	1	3	4	3	1	2	0	0	1	0	0	0	1	1	1	0	0	0	1	4	1	1	0	0	0	1	1	0	0	0	1	2	2	1	1	1	2	3	3	1	3	3	2	3	2	2	3
2	2	3	2	2	2	1	2	2	0	1	0	1	0	0	1	1	0	1	0	0	6	6	3	1	0	1	0	0	1	0	1	0	0	2	2	1	1	2	2	2	2	4	4	1	2	3	0	0	1
1	2	6	1	3	4	1	1	2	0	1	1	0	0	0	0	1	1	0	0	0	6	4	3	1	0	0	0	0	1	0	0	0	0	2	2	2	1	1	2	1	2	1	1	1	0	0	1	0	1
1	1	6	2	1	4	5	2	3	0	1	1	0	0	1	0	1	0	0	0	1	6	5	2	1	0	1	0	0	1	0	0	0	0	1	2	1	2	1	1	2	2	2	2	2	1	1	1	1	3
2	1	6	2	1	4	5	1	3	1	1	1	1	1	1	1	1	1	1	1	1	5	5	3	1	0	1	1	0	1	0	1	1	0	2	2	2	2	1	1	2	2	1	1	1	1	1	1	1	1
1	2	3	2	2	4	1	2	2	0	1	0	0	0	0	0	1	0	0	0	0	2	2	3	1	0	0	0	0	1	0	0	0	0	1	1	2	2	2	2	3	3	1	2	2	1	1	1	1	0
1	1	4	2	2	3	5	1	2	1	1	0	0	0	0	1	1	0	0	0	0	8	6	2	1	0	0	0	0	1	0	0	0	0	2	2	1	1	1	1	1	1	1	1	1	3	3	1	0	0
2	2	1	1	2	2	1	2	2	0	1	0	1	0	1	0	1	0	1	0	1	5	3	3	1	0	0	1	0	1	0	0	0	0	2	2	2	2	1	1	2	3	2	3	2	3	2	1	3	4
1	2	4	1	3	3	3	2	3	0	1	0	1	0	0	0	1	0	0	0	1	3	3	3	1	0	0	0	0	1	0	0	0	0	2	2	1	1	1	1	1	1	1	2	2	2	1	2	1	4
[truncated: 508 more rows]
[truncated: 39 more columns]
